# Supplementary material for: [μ-Bis(trimethyl­silyl)amido]bis­[μ-N,N-dimethyl-N′,N′′-bis­(trimethyl­silyl)guanidinato]-triangulo-tricopper(I)
Source: Acta Crystallogr Sect E Struct Rep Online. 2009 Mar 14;65(Pt 4):m405. doi: 10.1107/S1600536809008745 (PMC2968876; doi:10.1107/S1600536809008745)
Supplement: Supplementary file 1 [file e-65-0m405-sup1.cif]

##############################################################################
###                                                                        ###
###        Electronic paper (Acta Crystallographica Section E)             ###
###                                                                        ###
##############################################################################
#                                                                            #
# This CIF contains the data in a paper accepted for publication in Acta     #
# Crystallographica Section E. It conforms to the requirements of Notes      #
# for Authors for Section E, and has been peer reviewed under the auspices   #
# of the IUCr Commission on Journals.                                        #
#                                                                            #
# Full details of the Crystallographic Information File format               #
# are given in the paper "The Crystallographic Information File (CIF):       #
# a New Standard Archive File for Crystallography" by S. R. Hall, F. H.      #
# Allen and I. D. Brown [Acta Cryst. (1991), A47, 655-685].                  #
#                                                                            #
# The current version of the core CIF dictionary is obtainable from          #
# ftp://ftp.iucr.org/pub/cif_core.dic. The current version number is 2.4.    #
#                                                                            #
# Software is freely available for graphical display of the structure(s) in  #
# this CIF.  For information consult the CIF home page http://www.iucr.org/  #
# cif/home.html                                                              #
#                                                                            #
# This file may be used for bona fide research purposes within the           #
# scientific community so long as proper attribution is given to the journal # 
# article from which it was obtained.                                        #
#                                                                            #
##############################################################################
                                             
data_I
_audit_creation_method     SHELXL-97
_chemical_name_systematic
;
[\m-Bis(trimethylsilyl)amido]bis[\m-<i>N</i>,<i>N</i>-dimethyl-
<i>N</i>',<i>N</i>''-bis(trimethylsilyl)guanidinato]-<i>triangulo</i>-
tricopper(I)
;
_chemical_name_common     ?
_chemical_formula_moiety     'C24 H66 Cu3 N7 Si6'
_chemical_formula_sum     'C24 H66 Cu3 N7 Si6'
_chemical_formula_iupac     '[Cu3 (C6 H18 N Si2) (C9 H24 N3 Si2)2]'
_chemical_formula_weight     812.00
_chemical_melting_point     ?
_symmetry_cell_setting     monoclinic
_symmetry_space_group_name_H-M     'C 2/c'
_symmetry_space_group_name_Hall     '-C 2yc'
loop_
    _symmetry_equiv_pos_as_xyz
    'x, y, z'
    '-x, y, -z+1/2'
    'x+1/2, y+1/2, z'
    '-x+1/2, y+1/2, -z+1/2'
    '-x, -y, -z'
    'x, -y, z-1/2'
    '-x+1/2, -y+1/2, -z'
    'x+1/2, -y+1/2, z-1/2'
_cell_length_a     16.445(3)
_cell_length_b     18.653(4)
_cell_length_c     14.046(3)
_cell_angle_alpha     90.00
_cell_angle_beta     96.943(3)
_cell_angle_gamma     90.00
_cell_volume     4277.1(15)
_cell_formula_units_Z     4
_cell_measurement_reflns_used     3322
_cell_measurement_theta_min     2.307
_cell_measurement_theta_max     27.457
_cell_measurement_temperature     213(2)
_exptl_crystal_description     block
_exptl_crystal_colour     colourless
_exptl_crystal_size_max     0.30
_exptl_crystal_size_mid     0.20
_exptl_crystal_size_min     0.20
_exptl_crystal_density_diffrn     1.261
_exptl_crystal_density_meas     ?
_exptl_crystal_density_method     'not measured'
_exptl_crystal_F_000     1720
_exptl_absorpt_coefficient_mu     1.670
_exptl_absorpt_correction_type     multi-scan
_exptl_absorpt_process_details     '(SADABS; Sheldrick, 1997)'
_exptl_absorpt_correction_T_min     0.622
_exptl_absorpt_correction_T_max     0.717
_exptl_special_details
;
;
_diffrn_ambient_temperature     213(2)
_diffrn_radiation_type     MoK\a
_diffrn_radiation_wavelength     0.71073
_diffrn_radiation_source     'fine-focus sealed tube'
_diffrn_radiation_monochromator     graphite
_diffrn_measurement_device_type     'Siemens SMART CCD'
_diffrn_measurement_method     \w
_diffrn_reflns_number     8714
_diffrn_reflns_av_R_equivalents     0.0332
_diffrn_reflns_av_sigmaI/netI     0.0455
_diffrn_reflns_theta_min     1.66
_diffrn_reflns_theta_max     25.01
_diffrn_reflns_theta_full     25.01
_diffrn_measured_fraction_theta_max     0.999
_diffrn_measured_fraction_theta_full     0.999
_diffrn_reflns_limit_h_min     -19
_diffrn_reflns_limit_h_max     16
_diffrn_reflns_limit_k_min     -21
_diffrn_reflns_limit_k_max     22
_diffrn_reflns_limit_l_min     -16
_diffrn_reflns_limit_l_max     15
_diffrn_standards_number     0
_diffrn_standards_interval_count     .
_diffrn_standards_interval_time     .
_diffrn_standards_decay_%     ?
_refine_special_details
;
Refinement of <i>F</i>^2^ against ALL reflections. The weighted <i>R</i>-factor
<i>wR</i> and goodness of fit <i>S</i> are based on <i>F</i>^2^, conventional
<i>R</i>-factors <i>R</i> are based on <i>F</i>, with <i>F</i> set to zero for
negative <i>F</i>^2^. The threshold expression of <i>F</i>^2^ >
\s(<i>F</i>^2^) is used only for calculating <i>R</i>-factors(gt) <i>etc</i>.
and is not relevant to the choice of reflections for refinement.
<i>R</i>-factors based on <i>F</i>^2^ are statistically about twice as large
as those based on <i>F</i>, and <i>R</i>- factors based on ALL data will be
even larger.
;
_reflns_number_total     3773
_reflns_number_gt     3394
_reflns_threshold_expression     I>2\s(I)
_refine_ls_structure_factor_coef     Fsqd
_refine_ls_matrix_type     full
_refine_ls_R_factor_all     0.0648
_refine_ls_R_factor_gt     0.0563
_refine_ls_wR_factor_gt     0.1149
_refine_ls_wR_factor_ref     0.1181
_refine_ls_goodness_of_fit_ref     1.264
_refine_ls_restrained_S_all     1.264
_refine_ls_number_reflns     3773
_refine_ls_number_parameters     193
_refine_ls_number_restraints     0
_refine_ls_hydrogen_treatment     constr
_refine_ls_weighting_scheme     calc
_refine_ls_weighting_details
         'calc w=1/[\s^2^(Fo^2^)+(0.0417P)^2^+4.1466P] where P=(Fo^2^+2Fc^2^)/3'
_atom_sites_solution_hydrogens     geom
_atom_sites_solution_primary     direct
_atom_sites_solution_secondary     difmap
_refine_ls_shift/su_max     0.000
_refine_ls_shift/su_mean     0.000
_refine_diff_density_max     0.566
_refine_diff_density_min     -0.459
_refine_ls_extinction_method     none
_refine_ls_extinction_coef     ?
loop_
    _atom_type_symbol
    _atom_type_description
    _atom_type_scat_dispersion_real
    _atom_type_scat_dispersion_imag
    _atom_type_scat_source
    'C' 'C' 0.0033 0.0016
                         'International Tables Vol C Tables 4.2.6.8 and 6.1.1.4'
    'H' 'H' 0.0000 0.0000
                         'International Tables Vol C Tables 4.2.6.8 and 6.1.1.4'
    'N' 'N' 0.0061 0.0033
                         'International Tables Vol C Tables 4.2.6.8 and 6.1.1.4'
    'Si' 'Si' 0.0817 0.0704
                         'International Tables Vol C Tables 4.2.6.8 and 6.1.1.4'
    'Cu' 'Cu' 0.3201 1.2651
                         'International Tables Vol C Tables 4.2.6.8 and 6.1.1.4'
_computing_data_collection     'SMART (Siemens, 1996)'
_computing_cell_refinement     'SAINT (Siemens, 1996)'
_computing_data_reduction     'SAINT (Siemens, 1996)'
_computing_structure_solution     'SHELXS97 (Sheldrick, 2008)'
_computing_structure_refinement     'SHELXL97 (Sheldrick, 2008)'
_computing_molecular_graphics     'ORTEP3 (Farrugia, 1997)'
_computing_publication_material     'SHELXL97 (Sheldrick, 2008)'
loop_
    _atom_site_type_symbol
    _atom_site_label
    _atom_site_fract_x
    _atom_site_fract_y
    _atom_site_fract_z
    _atom_site_U_iso_or_equiv
    _atom_site_adp_type
    _atom_site_calc_flag
    _atom_site_refinement_flags
    _atom_site_occupancy
    _atom_site_disorder_assembly
    _atom_site_disorder_group
    Cu Cu1 0.00565(3) 0.28899(3) 0.65704(4) 0.03181(17) Uani d . 1 . .
    Cu Cu2 0.0000 0.15714(4) 0.7500 0.0297(2) Uani d S 1 . .
    N N1 0.0253(2) 0.22736(18) 0.5568(2) 0.0335(8) Uani d . 1 . .
    N N2 0.1160(3) 0.1407(2) 0.5116(3) 0.0489(11) Uani d . 1 . .
    N N3 0.0812(2) 0.14177(18) 0.6683(3) 0.0327(8) Uani d . 1 . .
    N N4 0.0000 0.3629(2) 0.7500 0.0331(12) Uani d S 1 . .
    Si Si1 -0.03059(9) 0.24764(8) 0.44721(9) 0.0484(4) Uani d . 1 . .
    Si Si2 0.16644(8) 0.10002(7) 0.73019(10) 0.0384(3) Uani d . 1 . .
    Si Si3 0.09487(9) 0.40530(7) 0.75808(11) 0.0444(4) Uani d . 1 . .
    C C1 0.0727(3) 0.1708(2) 0.5803(3) 0.0326(10) Uani d . 1 . .
    C C2 0.1565(4) 0.1842(3) 0.4465(4) 0.0711(18) Uani d . 1 . .
    H H2A 0.1295 0.1780 0.3817 0.107 Uiso calc R 1 . .
    H H2B 0.2134 0.1697 0.4493 0.107 Uiso calc R 1 . .
    H H2C 0.1538 0.2342 0.4648 0.107 Uiso calc R 1 . .
    C C3 0.1235(4) 0.0641(3) 0.5000(4) 0.077(2) Uani d . 1 . .
    H H3A 0.0899 0.0397 0.5419 0.116 Uiso calc R 1 . .
    H H3B 0.1803 0.0501 0.5163 0.116 Uiso calc R 1 . .
    H H3C 0.1055 0.0512 0.4339 0.116 Uiso calc R 1 . .
    C C4 -0.0495(4) 0.1674(4) 0.3693(4) 0.085(2) Uani d . 1 . .
    H H4A 0.0018 0.1512 0.3490 0.127 Uiso calc R 1 . .
    H H4B -0.0875 0.1796 0.3133 0.127 Uiso calc R 1 . .
    H H4C -0.0726 0.1294 0.4048 0.127 Uiso calc R 1 . .
    C C5 0.0166(4) 0.3231(4) 0.3864(5) 0.087(2) Uani d . 1 . .
    H H5A 0.0322 0.3609 0.4325 0.131 Uiso calc R 1 . .
    H H5B -0.0226 0.3417 0.3352 0.131 Uiso calc R 1 . .
    H H5C 0.0648 0.3060 0.3598 0.131 Uiso calc R 1 . .
    C C6 -0.1333(3) 0.2798(4) 0.4694(4) 0.0747(19) Uani d . 1 . .
    H H6A -0.1633 0.2407 0.4946 0.112 Uiso calc R 1 . .
    H H6B -0.1629 0.2966 0.4097 0.112 Uiso calc R 1 . .
    H H6C -0.1273 0.3187 0.5155 0.112 Uiso calc R 1 . .
    C C7 0.2640(3) 0.1337(3) 0.6908(4) 0.0577(15) Uani d . 1 . .
    H H7A 0.2668 0.1196 0.6248 0.087 Uiso calc R 1 . .
    H H7B 0.3102 0.1133 0.7315 0.087 Uiso calc R 1 . .
    H H7C 0.2658 0.1855 0.6957 0.087 Uiso calc R 1 . .
    C C8 0.1675(3) 0.1227(3) 0.8591(4) 0.0543(14) Uani d . 1 . .
    H H8A 0.1733 0.1742 0.8675 0.081 Uiso calc R 1 . .
    H H8B 0.2131 0.0987 0.8962 0.081 Uiso calc R 1 . .
    H H8C 0.1165 0.1072 0.8809 0.081 Uiso calc R 1 . .
    C C9 0.1591(4) 0.0000(2) 0.7255(4) 0.0586(15) Uani d . 1 . .
    H H9A 0.1034 -0.0146 0.7321 0.088 Uiso calc R 1 . .
    H H9B 0.1962 -0.0205 0.7774 0.088 Uiso calc R 1 . .
    H H9C 0.1738 -0.0169 0.6646 0.088 Uiso calc R 1 . .
    C C10 0.1033(4) 0.4625(3) 0.6504(5) 0.085(2) Uani d . 1 . .
    H H10A 0.0660 0.5027 0.6504 0.128 Uiso calc R 1 . .
    H H10B 0.0894 0.4343 0.5927 0.128 Uiso calc R 1 . .
    H H10C 0.1590 0.4801 0.6523 0.128 Uiso calc R 1 . .
    C C11 0.1138(4) 0.4635(3) 0.8661(5) 0.080(2) Uani d . 1 . .
    H H11A 0.0990 0.4379 0.9216 0.120 Uiso calc R 1 . .
    H H11B 0.0808 0.5067 0.8564 0.120 Uiso calc R 1 . .
    H H11C 0.1713 0.4765 0.8767 0.120 Uiso calc R 1 . .
    C C12 0.1783(3) 0.3378(3) 0.7637(4) 0.0574(15) Uani d . 1 . .
    H H12A 0.2309 0.3620 0.7708 0.086 Uiso calc R 1 . .
    H H12B 0.1725 0.3097 0.7052 0.086 Uiso calc R 1 . .
    H H12C 0.1751 0.3064 0.8182 0.086 Uiso calc R 1 . .
loop_
    _atom_site_aniso_label
    _atom_site_aniso_U_11
    _atom_site_aniso_U_22
    _atom_site_aniso_U_33
    _atom_site_aniso_U_12
    _atom_site_aniso_U_13
    _atom_site_aniso_U_23
    Cu1 0.0350(3) 0.0301(3) 0.0309(3) 0.0019(2) 0.0064(2) 0.0008(2)
    Cu2 0.0272(4) 0.0326(4) 0.0308(4) 0.000 0.0095(3) 0.000
    N1 0.037(2) 0.040(2) 0.0247(19) 0.0004(18) 0.0059(15) -0.0007(16)
    N2 0.058(3) 0.053(3) 0.040(2) 0.002(2) 0.025(2) -0.0066(19)
    N3 0.032(2) 0.0316(19) 0.037(2) 0.0019(16) 0.0125(16) -0.0031(16)
    N4 0.035(3) 0.031(3) 0.035(3) 0.000 0.007(2) 0.000
    Si1 0.0512(9) 0.0670(10) 0.0269(7) -0.0083(7) 0.0038(6) 0.0050(6)
    Si2 0.0318(7) 0.0326(7) 0.0523(8) 0.0043(6) 0.0111(6) 0.0007(6)
    Si3 0.0451(8) 0.0317(7) 0.0583(9) -0.0068(6) 0.0139(7) -0.0011(6)
    C1 0.032(3) 0.039(3) 0.029(2) -0.008(2) 0.0146(19) -0.0080(19)
    C2 0.065(4) 0.104(5) 0.051(4) 0.006(4) 0.033(3) 0.002(3)
    C3 0.106(5) 0.069(4) 0.060(4) 0.018(4) 0.024(4) -0.023(3)
    C4 0.082(5) 0.118(6) 0.052(4) -0.026(4) -0.003(3) -0.024(4)
    C5 0.092(5) 0.107(5) 0.062(4) -0.017(4) 0.005(4) 0.042(4)
    C6 0.061(4) 0.107(5) 0.054(4) 0.014(4) -0.004(3) 0.017(3)
    C7 0.035(3) 0.056(3) 0.085(4) 0.002(3) 0.020(3) 0.007(3)
    C8 0.048(3) 0.053(3) 0.059(3) 0.007(3) -0.003(3) 0.004(3)
    C9 0.063(4) 0.038(3) 0.077(4) 0.007(3) 0.019(3) 0.005(3)
    C10 0.074(5) 0.074(4) 0.109(6) -0.022(4) 0.017(4) 0.041(4)
    C11 0.074(4) 0.064(4) 0.105(5) -0.029(3) 0.021(4) -0.042(4)
    C12 0.041(3) 0.046(3) 0.086(4) -0.008(2) 0.013(3) -0.010(3)
_geom_special_details
;
All e.s.d.'s (except the e.s.d. in the dihedral angle between two l.s. planes)
are estimated using the full covariance matrix. The cell e.s.d.'s are taken
into account individually in the estimation of e.s.d.'s in distances, angles
and torsion angles; correlations between e.s.d.'s in cell parameters are only
used when they are defined by crystal symmetry. An approximate (isotropic)
treatment of cell e.s.d.'s is used for estimating e.s.d.'s involving l.s.
planes.
;
loop_
    _geom_bond_atom_site_label_1
    _geom_bond_atom_site_label_2
    _geom_bond_site_symmetry_2
    _geom_bond_distance
    _geom_bond_publ_flag
    Cu1 Cu1 2_556 2.6405(11) ?
    Cu1 Cu2 . 2.7913(9) ?
    Cu2 Cu1 2_556 2.7912(9) ?
    Cu1 N1 . 1.875(3) ?
    Cu1 N4 . 1.908(3) ?
    Cu2 N3 . 1.885(3) ?
    Cu2 N3 2_556 1.885(3) ?
    N1 C1 . 1.329(5) ?
    N1 Si1 . 1.737(4) ?
    N2 C1 . 1.386(5) ?
    N2 C3 . 1.444(6) ?
    N2 C2 . 1.445(6) ?
    N3 C1 . 1.341(5) ?
    N3 Si2 . 1.742(4) ?
    N4 Si3 . 1.741(3) ?
    N4 Si3 2_556 1.741(3) ?
    N4 Cu1 2_556 1.909(3) ?
    Si1 C6 . 1.853(6) ?
    Si1 C4 . 1.859(6) ?
    Si1 C5 . 1.865(6) ?
    Si2 C8 . 1.858(5) ?
    Si2 C7 . 1.868(5) ?
    Si2 C9 . 1.871(5) ?
    Si3 C12 . 1.856(5) ?
    Si3 C11 . 1.862(6) ?
    Si3 C10 . 1.870(6) ?
    C2 H2A . 0.970 ?
    C2 H2B . 0.970 ?
    C2 H2C . 0.970 ?
    C3 H3A . 0.970 ?
    C3 H3B . 0.970 ?
    C3 H3C . 0.970 ?
    C4 H4A . 0.970 ?
    C4 H4B . 0.970 ?
    C4 H4C . 0.970 ?
    C5 H5A . 0.970 ?
    C5 H5B . 0.970 ?
    C5 H5C . 0.970 ?
    C6 H6A . 0.970 ?
    C6 H6B . 0.970 ?
    C6 H6C . 0.970 ?
    C7 H7A . 0.970 ?
    C7 H7B . 0.970 ?
    C7 H7C . 0.970 ?
    C8 H8A . 0.970 ?
    C8 H8B . 0.970 ?
    C8 H8C . 0.970 ?
    C9 H9A . 0.970 ?
    C9 H9B . 0.970 ?
    C9 H9C . 0.970 ?
    C10 H10A . 0.970 ?
    C10 H10B . 0.970 ?
    C10 H10C . 0.970 ?
    C11 H11A . 0.970 ?
    C11 H11B . 0.970 ?
    C11 H11C . 0.970 ?
    C12 H12A . 0.970 ?
    C12 H12B . 0.970 ?
    C12 H12C . 0.970 ?
loop_
    _geom_angle_atom_site_label_1
    _geom_angle_atom_site_label_2
    _geom_angle_atom_site_label_3
    _geom_angle_site_symmetry_1
    _geom_angle_site_symmetry_3
    _geom_angle
    _geom_angle_publ_flag
    N1 Cu1 N4 . . 169.49(13) ?
    N1 Cu1 Cu1 . 2_556 141.39(11) ?
    N4 Cu1 Cu1 . 2_556 46.23(10) ?
    N1 Cu1 Cu2 . . 80.18(11) ?
    N4 Cu1 Cu2 . . 108.00(10) ?
    Cu1 Cu1 Cu2 2_556 . 61.768(14) ?
    N3 Cu2 N3 . 2_556 162.5(2) ?
    N3 Cu2 Cu1 . 2_556 119.01(11) ?
    N3 Cu2 Cu1 2_556 2_556 77.47(10) ?
    N3 Cu2 Cu1 . . 77.47(10) ?
    N3 Cu2 Cu1 2_556 . 119.02(11) ?
    Cu1 Cu2 Cu1 2_556 . 56.46(3) ?
    C1 N1 Si1 . . 128.6(3) ?
    C1 N1 Cu1 . . 116.7(3) ?
    Si1 N1 Cu1 . . 114.3(2) ?
    C1 N2 C3 . . 122.5(4) ?
    C1 N2 C2 . . 121.9(4) ?
    C3 N2 C2 . . 115.6(4) ?
    C1 N3 Si2 . . 129.0(3) ?
    C1 N3 Cu2 . . 119.8(3) ?
    Si2 N3 Cu2 . . 110.53(19) ?
    Si3 N4 Si3 . 2_556 125.9(3) ?
    Si3 N4 Cu1 . . 104.80(7) ?
    Si3 N4 Cu1 2_556 . 113.64(8) ?
    Si3 N4 Cu1 . 2_556 113.64(8) ?
    Si3 N4 Cu1 2_556 2_556 104.80(7) ?
    Cu1 N4 Cu1 . 2_556 87.5(2) ?
    N1 Si1 C6 . . 108.5(2) ?
    N1 Si1 C4 . . 112.3(3) ?
    C6 Si1 C4 . . 105.6(3) ?
    N1 Si1 C5 . . 111.4(3) ?
    C6 Si1 C5 . . 105.7(3) ?
    C4 Si1 C5 . . 112.8(3) ?
    N3 Si2 C8 . . 107.3(2) ?
    N3 Si2 C7 . . 111.7(2) ?
    C8 Si2 C7 . . 107.8(3) ?
    N3 Si2 C9 . . 112.6(2) ?
    C8 Si2 C9 . . 104.8(2) ?
    C7 Si2 C9 . . 112.3(2) ?
    N4 Si3 C12 . . 110.3(2) ?
    N4 Si3 C11 . . 112.2(2) ?
    C12 Si3 C11 . . 108.1(3) ?
    N4 Si3 C10 . . 111.1(2) ?
    C12 Si3 C10 . . 107.1(3) ?
    C11 Si3 C10 . . 107.7(3) ?
    N1 C1 N3 . . 122.8(3) ?
    N1 C1 N2 . . 119.0(4) ?
    N3 C1 N2 . . 118.2(4) ?
    N2 C2 H2A . . 109.5 ?
    N2 C2 H2B . . 109.5 ?
    H2A C2 H2B . . 109.5 ?
    N2 C2 H2C . . 109.5 ?
    H2A C2 H2C . . 109.5 ?
    H2B C2 H2C . . 109.5 ?
    N2 C3 H3A . . 109.5 ?
    N2 C3 H3B . . 109.5 ?
    H3A C3 H3B . . 109.5 ?
    N2 C3 H3C . . 109.5 ?
    H3A C3 H3C . . 109.5 ?
    H3B C3 H3C . . 109.5 ?
    Si1 C4 H4A . . 109.5 ?
    Si1 C4 H4B . . 109.5 ?
    H4A C4 H4B . . 109.5 ?
    Si1 C4 H4C . . 109.5 ?
    H4A C4 H4C . . 109.5 ?
    H4B C4 H4C . . 109.5 ?
    Si1 C5 H5A . . 109.5 ?
    Si1 C5 H5B . . 109.5 ?
    H5A C5 H5B . . 109.5 ?
    Si1 C5 H5C . . 109.5 ?
    H5A C5 H5C . . 109.5 ?
    H5B C5 H5C . . 109.5 ?
    Si1 C6 H6A . . 109.5 ?
    Si1 C6 H6B . . 109.5 ?
    H6A C6 H6B . . 109.5 ?
    Si1 C6 H6C . . 109.5 ?
    H6A C6 H6C . . 109.5 ?
    H6B C6 H6C . . 109.5 ?
    Si2 C7 H7A . . 109.5 ?
    Si2 C7 H7B . . 109.5 ?
    H7A C7 H7B . . 109.5 ?
    Si2 C7 H7C . . 109.5 ?
    H7A C7 H7C . . 109.5 ?
    H7B C7 H7C . . 109.5 ?
    Si2 C8 H8A . . 109.5 ?
    Si2 C8 H8B . . 109.5 ?
    H8A C8 H8B . . 109.5 ?
    Si2 C8 H8C . . 109.5 ?
    H8A C8 H8C . . 109.5 ?
    H8B C8 H8C . . 109.5 ?
    Si2 C9 H9A . . 109.5 ?
    Si2 C9 H9B . . 109.5 ?
    H9A C9 H9B . . 109.5 ?
    Si2 C9 H9C . . 109.5 ?
    H9A C9 H9C . . 109.5 ?
    H9B C9 H9C . . 109.5 ?
    Si3 C10 H10A . . 109.5 ?
    Si3 C10 H10B . . 109.5 ?
    H10A C10 H10B . . 109.5 ?
    Si3 C10 H10C . . 109.5 ?
    H10A C10 H10C . . 109.5 ?
    H10B C10 H10C . . 109.5 ?
    Si3 C11 H11A . . 109.5 ?
    Si3 C11 H11B . . 109.5 ?
    H11A C11 H11B . . 109.5 ?
    Si3 C11 H11C . . 109.5 ?
    H11A C11 H11C . . 109.5 ?
    H11B C11 H11C . . 109.5 ?
    Si3 C12 H12A . . 109.5 ?
    Si3 C12 H12B . . 109.5 ?
    H12A C12 H12B . . 109.5 ?
    Si3 C12 H12C . . 109.5 ?
    H12A C12 H12C . . 109.5 ?
    H12B C12 H12C . . 109.5 ?
data_global
_journal_date_recd_electronic     2009-03-09
_journal_date_accepted     2009-03-10
_journal_name_full     'Acta Crystallographica, Section E'
_journal_year     2009
_journal_volume     65
_journal_issue      4
_journal_page_first     m405
_journal_page_last     m405
_journal_paper_category     QM
_journal_coeditor_code     BI2357
_publ_contact_author_name     'Meisu Zhou'
_publ_contact_author_address
;
Institute of Applied Chemistry
Shanxi University
Taiyuan 030006
People's Republic of China
;
_publ_contact_author_email     'mszhou@sxu.edu.cn'
_publ_contact_author_fax     ?
_publ_contact_author_phone     ?
_publ_section_title
;\
[\m-Bis(trimethylsilyl)amido]bis[\m-<i>N</i>,<i>N</i>-dimethyl-<i>N</i>',\
<i>N</i>''-bis(trimethylsilyl)guanidinato]-<i>triangulo</i>-tricopper(I)
;
loop_
    _publ_author_name
    _publ_author_footnote
    _publ_author_address
    'Guo, Donglong' .
;
School of Life Science and Technology
Shanxi University
Taiyuan 030006
People's Republic of China
;
    'Qiao, Xiaoli' .
;
Institute of Applied Chemistry
Shanxi University
Taiyuan 030006
People's Republic of China
;
    'Tong, Hong-Bo' .
;
Institute of Applied Chemistry
Shanxi University
Taiyuan 030006
People's Republic of China
;
    'Zhou, Meisu' .
;
Institute of Applied Chemistry
Shanxi University
Taiyuan 030006
People's Republic of China
;
