# Supplementary material for: [μ-Bis(trimethyl­silyl)amido]bis­[μ-N,N-dimethyl-N′,N′′-bis­(trimethyl­silyl)guanidinato]-triangulo-tricopper(I)
Source: Acta Crystallogr Sect E Struct Rep Online. 2009 Mar 14;65(Pt 4):m405. doi: 10.1107/S1600536809008745 (PMC2968876; doi:10.1107/S1600536809008745)
Supplement: Supplementary file 2 [file e-65-0m405-Isup2.hkl]

# 
# h,k,l, Fc-squared, Fo-squared, sigma(Fo-squared) and status flag 
# 
data_I
_shelx_title ' s626p in C2/c' 
_shelx_refln_list_code          4 
_shelx_F_calc_maximum      471.15 
_exptl_crystal_F_000      1720.00 
_reflns_d_resolution_high  0.8406 
 
loop_ 
 _symmetry_equiv_pos_as_xyz 
 'x, y, z' 
 '-x, y, -z+1/2' 
 'x+1/2, y+1/2, z' 
 '-x+1/2, y+1/2, -z+1/2' 
 '-x, -y, -z' 
 'x, -y, z-1/2' 
 '-x+1/2, -y+1/2, -z' 
 'x+1/2, -y+1/2, z-1/2' 
 
_cell_length_a    16.4450 
_cell_length_b    18.6528 
_cell_length_c    14.0464 
_cell_angle_alpha  90.000 
_cell_angle_beta   96.943 
_cell_angle_gamma  90.000 
 
_shelx_F_squared_multiplier     1.000 
 
loop_ 
 _refln_index_h 
 _refln_index_k 
 _refln_index_l 
 _refln_F_squared_calc 
 _refln_F_squared_meas 
 _refln_F_squared_sigma 
 _refln_observed_status 
   2   0   0   221979.19   228024.52   3785.21 o 
   4   0   0     6668.14     7215.94    159.41 o 
   6   0   0   105178.18   118645.52   1494.16 o 
   8   0   0    48783.54    53978.17    799.70 o 
  10   0   0    30994.21    30899.58    559.38 o 
  12   0   0    45366.50    45723.48   1185.73 o 
  14   0   0     1938.50     2040.82    228.02 o 
  16   0   0      813.63      845.97    196.10 o 
   1   1   0     1145.97     1411.47     63.85 o 
   3   1   0    15369.63    16860.28    277.20 o 
   5   1   0     4560.45     4711.54    105.15 o 
   7   1   0     4174.53     4253.60    111.63 o 
   9   1   0    12587.80    12697.28    213.14 o 
  11   1   0       99.57      223.61     51.33 o 
  13   1   0      943.82      901.83    125.64 o 
  15   1   0        9.17       72.26     50.40 o 
  17   1   0      232.20      314.67    123.13 o 
   0   2   0   116350.84   121343.26   2075.02 o 
   2   2   0   146970.52   159785.91   2692.97 o 
   4   2   0   159187.19   174890.77   4022.36 o 
   6   2   0    66030.21    72861.35    795.48 o 
   8   2   0    21434.49    22935.24    336.30 o 
  10   2   0     5426.30     5538.39    261.28 o 
  12   2   0     2728.83     2739.63    177.61 o 
  14   2   0     4535.87     4489.32    238.37 o 
  16   2   0     2568.39     2391.86    193.28 o 
  18   2   0      140.82      175.58    107.17 o 
   1   3   0     6570.13     7219.58    164.18 o 
   3   3   0     2347.86     2323.74     99.93 o 
   5   3   0    24407.93    27981.90    483.64 o 
   7   3   0     4051.60     4148.52    167.59 o 
   9   3   0     2736.23     2746.52     86.43 o 
  11   3   0       13.43       58.36     47.62 o 
  13   3   0       11.35      120.12     43.75 o 
  15   3   0       17.91      145.62     63.95 o 
  17   3   0       26.38       86.65     91.21 o 
  19   3   0       13.51      -43.32    123.13 o 
   0   4   0    10554.92    11481.03    223.46 o 
   2   4   0    19986.31    22526.37    222.02 o 
   4   4   0    10375.95    10340.44    257.67 o 
   6   4   0     7274.99     7802.43    237.00 o 
   8   4   0     3017.54     2735.19    194.96 o 
  10   4   0      247.73      329.88     79.99 o 
  12   4   0     7228.64     6843.11    352.59 o 
  14   4   0       14.06       34.43     56.38 o 
  16   4   0        6.50      -36.48     75.25 o 
  18   4   0      894.45      869.76    172.16 o 
   1   5   0    19309.22    19867.29    246.63 o 
   3   5   0     2266.43     2226.96     55.98 o 
   5   5   0    32645.80    32987.72    582.04 o 
   7   5   0    31346.58    30897.53    591.58 o 
   9   5   0     1329.17     1326.74    132.19 o 
  11   5   0     4718.98     4243.96    293.01 o 
  13   5   0     2685.33     2624.02    256.53 o 
  15   5   0     1315.20     1343.06    259.95 o 
  17   5   0     3212.97     3189.77    256.35 o 
   0   6   0     5308.26     5987.92    175.58 o 
   2   6   0      767.03      793.41     34.34 o 
   4   6   0     4676.33     4389.30     87.23 o 
   6   6   0     1004.38      818.46     71.55 o 
   8   6   0      715.30      755.56    107.70 o 
  10   6   0     1342.14     1172.61    137.05 o 
  12   6   0     1508.70     1638.63    148.25 o 
  14   6   0     5241.20     5119.63    219.73 o 
  16   6   0     4878.00     4373.52    281.36 o 
  18   6   0      514.21      691.45    155.44 o 
   1   7   0    80039.02    81474.16    788.43 o 
   3   7   0    27616.53    26347.80    292.48 o 
   5   7   0     6531.26     5534.29    105.91 o 
   7   7   0    18907.93    17959.27    338.42 o 
   9   7   0    22355.43    22247.59    421.00 o 
  11   7   0    18591.23    18394.14    710.66 o 
  13   7   0     8823.90     8916.86    290.72 o 
  15   7   0     6555.30     6597.63    500.70 o 
  17   7   0     1658.32     2059.06    335.20 o 
   0   8   0     2107.51     2293.93    123.13 o 
   2   8   0     1887.80     1714.67     76.47 o 
   4   8   0      100.35      185.34     28.10 o 
   6   8   0      150.34      163.53     36.94 o 
   8   8   0     1558.15     1579.04    106.91 o 
  10   8   0     2383.53     2464.75    140.19 o 
  12   8   0      169.42      416.49     75.22 o 
  14   8   0     2416.77     2559.62    209.76 o 
  16   8   0     1611.80     1646.34    312.39 o 
  18   8   0      150.26      150.50    152.78 o 
   1   9   0    28850.77    28677.60    381.30 o 
   3   9   0    45070.88    44020.21    517.96 o 
   5   9   0     2395.24     2146.12     96.11 o 
   7   9   0     4785.44     4934.43    183.28 o 
   9   9   0    28827.09    27554.62    490.50 o 
  11   9   0     6458.58     5864.89    289.89 o 
  13   9   0     5850.83     5452.54    292.48 o 
  15   9   0     7987.77     7961.13    389.92 o 
  17   9   0     1143.36     1096.80    289.59 o 
   0  10   0     1414.07     1042.07    104.89 o 
   2  10   0     1477.66     1441.04     84.09 o 
   4  10   0     1516.11     1359.54     96.91 o 
   6  10   0     4021.32     3868.55    257.67 o 
   8  10   0       56.41       96.77     64.65 o 
  10  10   0      244.85      308.91     90.85 o 
  12  10   0     5342.77     4976.96    280.11 o 
  14  10   0       43.22      230.06    120.85 o 
  16  10   0      299.17      556.93    194.96 o 
   1  11   0      140.63      208.83     45.06 o 
   3  11   0      500.44      605.73     64.43 o 
   5  11   0     9055.44     7955.13    472.01 o 
   7  11   0     6044.64     5658.21    274.82 o 
   9  11   0      472.09      490.85    117.57 o 
  11  11   0       50.89      142.22     73.70 o 
  13  11   0     2031.56     1988.49    216.52 o 
  15  11   0      328.73      312.20     90.11 o 
   0  12   0       15.39       29.64     43.32 o 
   2  12   0      681.36      761.94     91.21 o 
   4  12   0     3727.88     3670.22    137.95 o 
   6  12   0     1537.68     1531.68    129.14 o 
   8  12   0     7021.25     6223.35    304.42 o 
  10  12   0     2291.57     2226.93    219.39 o 
  12  12   0      225.66      295.63    192.68 o 
  14  12   0      898.03     1010.64    174.12 o 
  16  12   0     1431.46     2022.18    233.41 o 
   1  13   0     7686.26     6494.24    187.80 o 
   3  13   0     6243.48     5908.17    177.90 o 
   5  13   0      863.82      850.03    118.57 o 
   7  13   0     2140.36     1960.76    163.04 o 
   9  13   0     4514.23     4225.94    369.40 o 
  11  13   0      395.94      643.49    136.96 o 
  13  13   0      232.17      397.79    101.71 o 
  15  13   0      497.19      787.62    148.44 o 
   0  14   0     2611.22     2553.87    171.02 o 
   2  14   0     8472.35     7972.63    216.04 o 
   4  14   0    11733.89    11050.57    314.01 o 
   6  14   0     4655.78     4184.36    221.18 o 
   8  14   0    10244.47     9223.28    389.95 o 
  10  14   0     4643.57     4224.10    273.21 o 
  12  14   0     1936.49     1816.57    232.59 o 
  14  14   0     4655.23     4555.86    309.39 o 
   1  15   0     3235.14     3265.36    141.86 o 
   3  15   0     7646.98     7172.92    212.38 o 
   5  15   0    17757.33    16447.45    409.42 o 
   7  15   0     5618.16     5681.96    274.77 o 
   9  15   0      124.13      195.18     71.63 o 
  11  15   0      522.71      753.15    153.00 o 
  13  15   0     2483.56     3050.86    259.68 o 
   0  16   0    16895.73    16559.14    490.25 o 
   2  16   0     7867.19     7629.91    225.66 o 
   4  16   0     1612.11     1736.41    136.66 o 
   6  16   0     3734.43     3479.66    183.28 o 
   8  16   0     3698.32     3296.28    248.31 o 
  10  16   0     7561.53     6489.74    361.52 o 
  12  16   0     5949.37     5867.55    354.49 o 
   1  17   0     6298.34     6196.14    210.37 o 
   3  17   0     1819.11     1957.64    161.96 o 
   5  17   0      587.64      683.85     98.75 o 
   7  17   0      840.13     1027.72    126.35 o 
   9  17   0     1405.79     1742.53    228.15 o 
  11  17   0     1215.16     1471.85    221.17 o 
   0  18   0      596.66      825.45    136.81 o 
   2  18   0      124.35      202.18     53.87 o 
   4  18   0      503.64      613.72     95.12 o 
   6  18   0     3273.30     3103.32    185.93 o 
   8  18   0      175.63      272.73    202.94 o 
  10  18   0       92.02      144.45     67.33 o 
   1  19   0      904.66      874.86     98.32 o 
   3  19   0     1937.94     2207.54    165.45 o 
   5  19   0      114.12      362.83     66.66 o 
   7  19   0      212.93      388.37    113.39 o 
   9  19   0     1062.23     1399.03    217.60 o 
   0  20   0     4167.13     4020.07    255.39 o 
   2  20   0      474.04      760.07    102.97 o 
   4  20   0       13.48      296.25     59.68 o 
   6  20   0      893.56     1091.13    188.57 o 
   8  20   0      193.49      384.05    189.26 o 
   1  21   0     1081.28     1117.37    131.48 o 
   3  21   0      304.53      530.44     81.81 o 
   5  21   0     2777.62     3205.82    269.32 o 
   0  22   0      149.61      444.65    127.69 o 
   2  22   0     1396.45     1722.57    198.38 o 
 -19   1   1      718.34      764.55    174.00 o 
 -15   1   1      891.58     1028.38    134.63 o 
 -13   1   1    10339.48    10290.43    339.38 o 
 -11   1   1    46159.14    47590.00    650.96 o 
  -9   1   1    20484.68    21187.92    289.25 o 
  -7   1   1    48317.37    51249.65    518.82 o 
  -5   1   1    29027.05    30363.29    318.93 o 
  -3   1   1     6993.21     7247.03    126.22 o 
  -1   1   1    93117.67    98801.73   1195.57 o 
   1   1   1   153062.92   168889.97   2029.14 o 
   3   1   1    19052.26    21422.27    274.52 o 
   5   1   1    34832.69    38512.01    466.54 o 
   7   1   1    21222.03    20887.96    457.19 o 
   9   1   1    12922.60    12370.42    217.73 o 
  11   1   1    40666.49    39553.87    594.41 o 
  13   1   1    19756.14    18838.46    512.46 o 
  15   1   1     6399.80     5863.62    291.00 o 
  17   1   1     6550.69     6113.42    313.23 o 
 -18   2   1      712.41      902.98    257.67 o 
 -16   2   1      108.72       84.37     84.37 o 
 -14   2   1      949.81     1045.14    129.43 o 
 -12   2   1     3398.57     3621.55    150.34 o 
 -10   2   1     2594.35     2556.88    113.97 o 
  -8   2   1       66.72      119.80     21.88 o 
  -6   2   1    28305.09    29430.35    370.59 o 
  -4   2   1     2154.38     2024.72     76.29 o 
  -2   2   1    49130.38    53116.89    564.68 o 
   0   2   1     2207.35     2387.31     59.70 o 
   2   2   1     1904.99     2124.48     59.25 o 
   4   2   1     4007.58     4268.61     99.66 o 
   6   2   1       67.70      203.32     30.38 o 
   8   2   1     2275.95     2355.91     91.48 o 
  10   2   1     5320.04     5512.91    182.34 o 
  12   2   1     1323.20     1421.98    116.70 o 
  14   2   1       24.81       39.33     57.78 o 
  16   2   1       82.43      234.39     76.59 o 
  18   2   1      392.78      449.21    168.74 o 
 -19   3   1      224.74      401.32    191.54 o 
 -17   3   1      209.09      203.09     94.19 o 
 -15   3   1     4047.56     3808.13    246.41 o 
 -13   3   1       67.92      177.57     42.27 o 
 -11   3   1      148.22      148.81     47.06 o 
  -9   3   1    11044.58    10938.39    305.32 o 
  -7   3   1     1533.72     1258.34     91.86 o 
  -5   3   1    22195.10    23785.90    343.89 o 
  -3   3   1    80507.12    85514.14    892.16 o 
  -1   3   1     1457.76     1448.66     39.94 o 
   1   3   1    29341.69    32637.47    456.05 o 
   3   3   1    22180.46    24785.75    318.37 o 
   5   3   1    22577.10    25035.36    450.35 o 
   7   3   1     5815.41     5706.98    184.70 o 
   9   3   1     3661.53     3608.40    123.13 o 
  11   3   1      703.91      758.94    112.01 o 
  13   3   1      978.86     1078.92    149.36 o 
  15   3   1     8303.33     7755.54    337.65 o 
  17   3   1     1240.51     1238.17    264.51 o 
  19   3   1      155.57      294.15    150.50 o 
 -18   4   1      246.64      332.92    166.46 o 
 -16   4   1      169.60      250.90     90.27 o 
 -14   4   1        2.18       30.07     63.00 o 
 -12   4   1        1.41       -6.37     36.97 o 
 -10   4   1     3347.29     3580.36    151.25 o 
  -8   4   1      448.56      520.80     66.06 o 
  -6   4   1    22917.56    24454.74    428.14 o 
  -4   4   1     4677.89     4693.63     88.00 o 
  -2   4   1       91.58       96.36     24.05 o 
   0   4   1       74.58       81.46     21.72 o 
   2   4   1     3706.71     3942.91     88.61 o 
   4   4   1    11084.24    12481.66    202.89 o 
   6   4   1    39015.66    44547.46    730.82 o 
   8   4   1      201.27      487.63    141.38 o 
  10   4   1       13.10       26.91     41.74 o 
  12   4   1     2919.90     2501.00    174.66 o 
  14   4   1      382.09      488.70    106.27 o 
  16   4   1      426.59      539.37    120.90 o 
  18   4   1     1028.13     1327.10    282.75 o 
 -19   5   1      138.04      373.96    173.30 o 
 -17   5   1      166.11      290.75    101.54 o 
 -15   5   1      652.28      872.28    150.60 o 
 -13   5   1      821.23      706.48     99.60 o 
 -11   5   1     1770.08     1762.49    130.29 o 
  -9   5   1     1027.19      934.58     93.06 o 
  -7   5   1     1344.48     1489.17     93.91 o 
  -5   5   1     1285.66     1427.89     74.70 o 
  -3   5   1      721.65      821.99     36.74 o 
  -1   5   1        8.85       49.15     29.64 o 
   1   5   1     8397.10     9192.50    190.40 o 
   3   5   1     5342.85     5347.16    116.29 o 
   5   5   1    10132.29    10313.06    185.91 o 
   7   5   1      947.71      868.88    156.20 o 
   9   5   1      180.58      160.90     62.82 o 
  11   5   1     3363.81     2842.78    184.67 o 
  13   5   1      680.70     1024.24    133.12 o 
  15   5   1      801.68      928.43    153.56 o 
  17   5   1      239.45      419.57    173.30 o 
 -18   6   1     1265.11     1279.89    198.54 o 
 -16   6   1      698.58      904.00    163.60 o 
 -14   6   1     1075.41     1289.02    131.27 o 
 -12   6   1     5950.84     5531.97    211.43 o 
 -10   6   1     4422.56     4501.11    177.69 o 
  -8   6   1    12674.95    12582.85    281.38 o 
  -6   6   1    19549.52    18517.93    325.72 o 
  -4   6   1     3241.42     2658.44     68.41 o 
  -2   6   1    19245.27    19099.40    216.93 o 
   0   6   1    85502.96    92027.20    858.50 o 
   2   6   1     2825.85     2462.43     80.84 o 
   4   6   1    21416.08    21300.16    281.80 o 
   6   6   1    28950.15    27838.12    387.36 o 
   8   6   1     7147.22     6654.66    280.47 o 
  10   6   1     5375.70     5555.21    289.59 o 
  12   6   1    16222.25    15945.27    765.02 o 
  14   6   1     4062.18     4096.19    236.35 o 
  16   6   1     3104.54     3210.59    351.16 o 
  18   6   1     2747.48     2940.41    278.93 o 
 -17   7   1      303.43      514.58    218.90 o 
 -15   7   1     1862.40     1832.82    143.83 o 
 -13   7   1      166.50      291.48    100.95 o 
 -11   7   1      383.35      399.80     73.81 o 
  -9   7   1     2412.62     2178.61    123.45 o 
  -7   7   1       12.68       91.46     37.84 o 
  -5   7   1     1103.08     1077.65     71.09 o 
  -3   7   1     3054.10     2821.97     73.51 o 
  -1   7   1     1711.43     1969.34     75.78 o 
   1   7   1     1924.37     1876.95    121.99 o 
   3   7   1    26962.09    27863.00    293.83 o 
   5   7   1     7653.91     7061.23    165.51 o 
   7   7   1     4940.50     4591.28    217.67 o 
   9   7   1     9278.68     9054.86    503.93 o 
  11   7   1       80.65      225.59     90.07 o 
  13   7   1      237.75      424.99    127.69 o 
  15   7   1     5012.10     5165.50    511.92 o 
  17   7   1      527.73      586.02    216.62 o 
 -18   8   1       11.29       93.49    114.01 o 
 -16   8   1     1152.50     1260.98    278.19 o 
 -14   8   1     6911.01     6555.20    443.28 o 
 -12   8   1     6162.50     5589.08    220.16 o 
 -10   8   1    26825.65    26193.98    486.63 o 
  -8   8   1    31686.99    30971.48    507.08 o 
  -6   8   1     1510.47     1476.43     75.70 o 
  -4   8   1    28703.82    27748.57    392.82 o 
  -2   8   1    55878.46    56143.19    601.42 o 
   0   8   1    22491.48    22401.58    311.92 o 
   2   8   1    71153.23    73375.80    750.19 o 
   4   8   1    41032.54    40846.57    408.05 o 
   6   8   1     1038.33     1049.67     63.06 o 
   8   8   1    18195.82    15579.96   1303.16 o 
  10   8   1    25958.24    24968.50    617.14 o 
  12   8   1    10110.74    10063.86    388.22 o 
  14   8   1     9567.45     9093.15    681.79 o 
  16   8   1     3918.40     3855.89    399.04 o 
 -17   9   1       33.10      182.42    125.41 o 
 -15   9   1     1682.28     2105.18    224.60 o 
 -13   9   1       14.45      130.54    136.81 o 
 -11   9   1        0.24      131.23     45.44 o 
  -9   9   1     1627.57     1781.38    122.23 o 
  -7   9   1     3768.78     3473.90    155.61 o 
  -5   9   1      145.18      181.98     35.04 o 
  -3   9   1       44.16       91.21     30.64 o 
  -1   9   1     1813.05     1516.05     77.19 o 
   1   9   1     2904.08     2449.12     96.70 o 
   3   9   1      270.63      211.61     40.21 o 
   5   9   1     2494.20     2348.53     98.86 o 
   7   9   1     7643.97     7405.20    303.91 o 
   9   9   1     2858.95     2603.25    189.26 o 
  11   9   1     1229.36     1373.97    168.82 o 
  13   9   1     1094.56     1555.14    318.09 o 
  15   9   1      166.62      490.11    131.11 o 
  17   9   1        1.59      202.94    157.34 o 
 -16  10   1      890.11     1077.11    168.17 o 
 -14  10   1     1286.60     1379.17    185.97 o 
 -12  10   1     1720.22     1812.81    197.39 o 
 -10  10   1     6800.80     6002.55    440.09 o 
  -8  10   1     8274.87     7689.27    317.33 o 
  -6  10   1     8056.92     7460.68    224.05 o 
  -4  10   1    14634.71    14019.09    240.28 o 
  -2  10   1    13383.94    13352.97    245.88 o 
   0  10   1     3957.14     3632.49    123.28 o 
   2  10   1    17366.70    16565.30    302.13 o 
   4  10   1     7468.36     6970.52    173.33 o 
   6  10   1     9217.89     8173.90    507.35 o 
   8  10   1     8835.75     8404.00    339.33 o 
  10  10   1     2904.27     2646.16    210.90 o 
  12  10   1      997.21     1130.95    224.60 o 
  14  10   1     3932.69     3858.69    358.00 o 
  16  10   1     1612.54     1983.48    229.16 o 
 -15  11   1     1237.10     1614.62    208.38 o 
 -13  11   1      461.67      700.78    134.98 o 
 -11  11   1       58.89      205.02    150.50 o 
  -9  11   1      979.73     1043.83    152.26 o 
  -7  11   1      165.42      153.94     70.69 o 
  -5  11   1      290.82      401.82     51.31 o 
  -3  11   1      256.25      282.71     47.54 o 
  -1  11   1     7166.48     6517.01    173.32 o 
   1  11   1     3615.88     3036.31    126.55 o 
   3  11   1      297.25      271.35     48.68 o 
   5  11   1     6122.35     5817.90    185.84 o 
   7  11   1     9326.98     8993.09    419.57 o 
   9  11   1     2093.72     2375.92    221.18 o 
  11  11   1     2121.20     2234.04    217.60 o 
  13  11   1      715.61      958.06    214.34 o 
  15  11   1       74.25      326.54    174.44 o 
 -16  12   1       15.14      116.90     61.84 o 
 -14  12   1      335.83      380.94    105.16 o 
 -12  12   1       50.84      107.22    173.30 o 
 -10  12   1     1163.24     1152.02    166.41 o 
  -8  12   1     1368.05     1251.96    166.05 o 
  -6  12   1     3967.07     3468.72    216.62 o 
  -4  12   1      459.99      519.13     62.94 o 
  -2  12   1      571.76      508.23     66.11 o 
   0  12   1      724.49      633.06     73.03 o 
   2  12   1     5496.02     5629.67    169.09 o 
   4  12   1      201.70      331.82     52.57 o 
   6  12   1     7359.90     6733.40    425.27 o 
   8  12   1      638.54      514.58    115.25 o 
  10  12   1     3812.86     3314.89    233.53 o 
  12  12   1        8.88       88.93     54.54 o 
  14  12   1       28.22      141.25     68.33 o 
  16  12   1       18.57      387.37     92.78 o 
 -15  13   1     2476.24     2680.57    239.85 o 
 -13  13   1       22.54      134.08     64.51 o 
 -11  13   1     1259.43     1488.23    192.67 o 
  -9  13   1      686.69      847.76    291.87 o 
  -7  13   1     3091.84     2929.59    166.18 o 
  -5  13   1     2840.99     2594.85    234.87 o 
  -3  13   1    12333.41    11448.73    253.85 o 
  -1  13   1     1094.90     1091.02    160.76 o 
   1  13   1     3600.76     3089.14    155.06 o 
   3  13   1    29417.80    26617.30   1264.40 o 
   5  13   1    15526.53    14852.25    368.59 o 
   7  13   1     6562.43     6603.00    245.33 o 
   9  13   1     8081.00     8177.23    368.56 o 
  11  13   1     2116.22     2412.30    250.83 o 
  13  13   1     1377.93     1650.52    256.53 o 
  15  13   1     3857.65     3882.87    295.52 o 
 -14  14   1      849.23     1274.76    189.60 o 
 -12  14   1      770.55     1114.86    173.32 o 
 -10  14   1      392.52      509.35    114.45 o 
  -8  14   1     1969.94     1858.91    216.62 o 
  -6  14   1     8172.95     7266.51    254.78 o 
  -4  14   1     5364.66     5104.46    208.51 o 
  -2  14   1     2594.18     2384.16    133.39 o 
   0  14   1     1470.98     1428.35    103.91 o 
   2  14   1     4664.95     4416.63    182.42 o 
   4  14   1     5956.59     5337.87    217.24 o 
   6  14   1    12168.59    11575.23    338.29 o 
   8  14   1     3345.57     2942.95    216.04 o 
  10  14   1      242.82      303.38     98.99 o 
  12  14   1     1092.43     1436.53    204.50 o 
  14  14   1     2474.84     2725.76    416.14 o 
 -13  15   1     1252.75     1338.53    202.63 o 
 -11  15   1     2315.78     2137.71    243.01 o 
  -9  15   1     2323.90     2232.77    231.48 o 
  -7  15   1     1562.43     1434.88    186.85 o 
  -5  15   1     2574.88     2613.00    201.80 o 
  -3  15   1     7240.21     7103.79    209.44 o 
  -1  15   1    14071.32    12925.13    292.64 o 
   1  15   1    17331.92    16229.38    333.66 o 
   3  15   1    14650.23    14569.08    313.23 o 
   5  15   1     9011.61     8450.41    288.50 o 
   7  15   1     7744.23     6905.83    266.17 o 
   9  15   1     8434.80     7894.14    377.29 o 
  11  15   1     7757.37     7304.68    384.54 o 
  13  15   1     4543.73     4925.40    339.67 o 
 -12  16   1     1245.79     1320.26    214.49 o 
 -10  16   1      391.34      602.78    214.34 o 
  -8  16   1      289.39      442.31    112.01 o 
  -6  16   1     3403.85     3033.09    273.63 o 
  -4  16   1     2254.44     2264.00    153.12 o 
  -2  16   1     2298.22     2114.47    158.48 o 
   0  16   1     3185.09     3433.70    151.46 o 
   2  16   1     2076.48     2151.10    130.16 o 
   4  16   1     2550.28     2605.57    169.81 o 
   6  16   1     7309.33     6814.12    265.43 o 
   8  16   1     1568.30     1501.25    205.00 o 
  10  16   1      634.86      824.40    140.17 o 
  12  16   1     1482.82     1955.81    245.42 o 
 -11  17   1     1782.28     1816.87    241.76 o 
  -9  17   1      483.38      378.50    143.52 o 
  -7  17   1      669.01      741.32    145.11 o 
  -5  17   1     1187.06     1401.58    122.89 o 
  -3  17   1      163.37      250.52     63.85 o 
  -1  17   1     9501.34     8879.52    466.31 o 
   1  17   1     8842.60     8824.69    253.00 o 
   3  17   1      738.50      880.02    112.31 o 
   5  17   1     5155.96     4600.67    219.69 o 
   7  17   1     6437.75     6175.10    386.50 o 
   9  17   1     1803.54     1890.46    236.61 o 
  11  17   1     3317.22     3266.88    252.24 o 
 -10  18   1      741.38      752.19    163.74 o 
  -8  18   1      462.91      432.29    126.48 o 
  -6  18   1      768.12      991.61    168.44 o 
  -4  18   1       20.91      234.68     50.62 o 
  -2  18   1     1714.40     1887.05    180.14 o 
   0  18   1     1273.71     1314.83    117.67 o 
   2  18   1     1422.85     1406.03    143.95 o 
   4  18   1      528.99      588.31    121.99 o 
   6  18   1      168.22      354.65     65.67 o 
   8  18   1     1096.61     1098.45    189.60 o 
  10  18   1     1975.02     2423.62    261.19 o 
  -9  19   1      296.43      584.03    131.11 o 
  -7  19   1       43.17       52.99    182.42 o 
  -5  19   1      108.52      277.19     89.84 o 
  -3  19   1       92.56      288.06     61.30 o 
  -1  19   1      762.16     1093.32    112.05 o 
   1  19   1      910.01      946.90    117.25 o 
   3  19   1      678.31     1050.55    127.30 o 
   5  19   1     1833.73     1901.17    191.54 o 
   7  19   1      212.43      302.54    150.50 o 
   9  19   1        8.58      181.94    172.16 o 
  -8  20   1       32.15      300.25    167.60 o 
  -6  20   1      550.57      690.12    146.05 o 
  -4  20   1      607.23      567.52    141.31 o 
  -2  20   1       27.35      225.02     53.54 o 
   0  20   1      139.06      220.38     50.31 o 
   2  20   1      263.48      259.14     99.19 o 
   4  20   1     1096.72     1123.82    138.06 o 
   6  20   1      673.70      898.91    174.44 o 
   8  20   1      252.35      464.68    128.75 o 
  -5  21   1     2845.84     2907.23    292.62 o 
  -3  21   1      515.91      602.99    127.76 o 
  -1  21   1     1021.63     1096.03    135.81 o 
   1  21   1      884.56     1023.84    129.01 o 
   3  21   1      149.28      364.77     75.09 o 
   5  21   1      843.15     1185.33    145.50 o 
  -2  22   1      266.54      336.17    106.03 o 
   0  22   1     1581.88     1944.27    218.44 o 
   2  22   1      655.97      954.75    140.24 o 
 -18   0   2     2767.19     2617.72    392.20 o 
 -16   0   2      149.95       27.36    107.17 o 
 -14   0   2      184.85      328.36     72.97 o 
 -12   0   2    29290.55    29205.38    832.29 o 
 -10   0   2    13700.40    13415.13    312.92 o 
  -8   0   2      285.96      523.17     60.06 o 
  -6   0   2     2811.79     2702.64     87.59 o 
  -4   0   2     4502.40     5140.16    107.53 o 
  -2   0   2     2978.92     3211.29     68.33 o 
   0   0   2    71113.80    45577.54    857.37 o 
   2   0   2    10401.11    12434.18    328.36 o 
   4   0   2    93984.84   105098.78   1883.48 o 
   6   0   2    50268.17    53606.29   1089.96 o 
   8   0   2    13047.26    12901.63    319.23 o 
  10   0   2    27404.24    28083.50    556.38 o 
  12   0   2    56566.14    54963.03   1409.19 o 
  14   0   2     7250.22     6209.11    424.13 o 
  16   0   2     5209.01     4970.93    403.60 o 
  18   0   2     7517.10     7812.12    542.70 o 
 -19   1   2      362.99      413.25    131.79 o 
 -17   1   2      507.40      479.49    131.99 o 
 -15   1   2      175.55      123.77     82.09 o 
 -13   1   2     1741.52     1811.08    118.87 o 
 -11   1   2      806.07      892.04     72.27 o 
  -9   1   2     4616.69     4693.73    106.95 o 
  -7   1   2     8144.09     8535.38    134.57 o 
  -5   1   2     7317.29     6924.05    104.21 o 
  -3   1   2     1347.30     1444.39     42.59 o 
  -1   1   2    12055.77    13194.07    142.13 o 
   1   1   2       22.50      101.06     46.75 o 
   3   1   2     2365.67     2384.40     94.11 o 
   5   1   2    27094.80    30001.89    828.87 o 
   7   1   2     3438.99     3258.58    113.84 o 
   9   1   2     6634.70     6924.96    183.50 o 
  11   1   2      108.90      147.55     52.31 o 
  13   1   2     1154.26     1249.48    158.32 o 
  15   1   2       19.59       93.35     66.90 o 
  17   1   2      242.88      343.53     99.99 o 
 -18   2   2       48.66        9.23     83.80 o 
 -16   2   2     1182.07     1256.49    189.41 o 
 -14   2   2     1279.96     1093.69    150.94 o 
 -12   2   2        3.82      112.87     37.22 o 
 -10   2   2      274.07      353.99     47.50 o 
  -8   2   2      207.20      230.03     28.56 o 
  -6   2   2     2239.46     2537.33     63.16 o 
  -4   2   2      165.02      272.08     35.76 o 
  -2   2   2      326.62      375.35     25.66 o 
   0   2   2    18604.04    20340.71    266.67 o 
   2   2   2     5395.41     6192.23    127.76 o 
   4   2   2    54320.75    59323.60   1412.61 o 
   6   2   2    10122.71     9905.38    234.87 o 
   8   2   2    13285.67    13227.61    254.78 o 
  10   2   2    20925.88    21070.49    604.26 o 
  12   2   2     7996.29     8033.59    251.21 o 
  14   2   2     6663.48     6262.28    303.08 o 
  16   2   2     7968.02     7851.75    407.02 o 
  18   2   2     2444.97     2590.83    247.31 o 
 -19   3   2      874.91      923.90    188.83 o 
 -17   3   2      292.42      313.48    119.72 o 
 -15   3   2     1549.28     1536.30    178.84 o 
 -13   3   2     1311.16     1415.26    111.90 o 
 -11   3   2     2624.40     2601.46    124.08 o 
  -9   3   2     4006.95     4171.94    144.22 o 
  -7   3   2     3532.59     3391.76     84.07 o 
  -5   3   2    16992.11    20204.40    293.58 o 
  -3   3   2      752.31      655.41     27.02 o 
  -1   3   2     1929.53     2033.65     53.32 o 
   1   3   2      170.92      134.65     24.35 o 
   3   3   2    22173.85    25325.61    344.60 o 
   5   3   2    12004.29    12490.32    222.28 o 
   7   3   2        1.57       64.61     24.47 o 
   9   3   2      364.12      401.93     46.91 o 
  11   3   2       49.20       51.16     55.87 o 
  13   3   2       16.08       75.09     49.83 o 
  15   3   2      184.99      226.93     83.66 o 
  17   3   2       30.03      143.61     75.73 o 
 -18   4   2      325.29      279.49    212.06 o 
 -16   4   2      276.24      303.76     94.31 o 
 -14   4   2       97.60       99.69     98.05 o 
 -12   4   2    10301.26    10158.80    258.05 o 
 -10   4   2     7970.40     7483.31    181.22 o 
  -8   4   2     6206.69     6362.96    185.02 o 
  -6   4   2    16289.24    17830.56    270.59 o 
  -4   4   2     2926.81     3143.81    108.28 o 
  -2   4   2    12926.76    14329.52    180.03 o 
   0   4   2    67541.57    73314.19    684.46 o 
   2   4   2     1830.92     2108.16     69.79 o 
   4   4   2     8286.18    10041.02    193.02 o 
   6   4   2       92.60      197.65     31.14 o 
   8   4   2     4167.31     4323.16    127.19 o 
  10   4   2     2416.60     2369.89    170.28 o 
  12   4   2      308.35      317.30     88.95 o 
  14   4   2     2710.05     2756.03    221.18 o 
  16   4   2      829.33      847.06    147.93 o 
  18   4   2       11.92      100.33    109.45 o 
 -19   5   2       97.97      334.30    109.45 o 
 -17   5   2       84.66      168.74     79.69 o 
 -15   5   2      767.12      915.57    150.75 o 
 -13   5   2        8.47       96.01     44.62 o 
 -11   5   2        9.63       24.76     49.91 o 
  -9   5   2     8795.93     8647.06    233.81 o 
  -7   5   2     4665.29     4913.83    158.02 o 
  -5   5   2    26164.97    28699.68    334.94 o 
  -3   5   2     1914.94     2127.15     53.62 o 
  -1   5   2      138.30      225.74     25.65 o 
   1   5   2     1237.76     1176.29     55.19 o 
   3   5   2      205.66      202.96     53.59 o 
   5   5   2    17802.64    19233.87    308.00 o 
   7   5   2     4074.26     4255.88    158.48 o 
   9   5   2     1419.38     1490.55    196.10 o 
  11   5   2     1428.54     1773.43    190.40 o 
  13   5   2     3058.01     3052.74    299.85 o 
  15   5   2      500.47      497.47    113.60 o 
  17   5   2     1374.23     1498.12    300.99 o 
 -18   6   2        5.86       66.33    144.80 o 
 -16   6   2     1165.37     1289.61    218.90 o 
 -14   6   2     2210.71     2231.08    173.30 o 
 -12   6   2      225.25      292.34     64.96 o 
 -10   6   2     4630.35     4544.78    179.03 o 
  -8   6   2    19789.50    19650.50    369.31 o 
  -6   6   2    21628.91    23197.41    295.32 o 
  -4   6   2    17842.51    18035.41    217.15 o 
  -2   6   2    10954.77    10959.35    150.70 o 
   0   6   2    11723.83    12925.52    165.32 o 
   2   6   2    13562.23    14516.30    224.89 o 
   4   6   2    36564.46    40697.42    535.90 o 
   6   6   2     6821.55     6835.38    165.74 o 
   8   6   2       69.96       56.12     53.14 o 
  10   6   2      610.75      717.65    120.77 o 
  12   6   2     1632.94     1748.27    169.88 o 
  14   6   2      145.51      329.06    126.55 o 
  16   6   2     1537.42     1684.07    201.06 o 
  18   6   2        3.19        4.56     95.77 o 
 -17   7   2      459.98      733.42    145.77 o 
 -15   7   2       96.26      235.33     56.40 o 
 -13   7   2     1389.00     1385.48    131.22 o 
 -11   7   2     5438.90     5521.31    207.13 o 
  -9   7   2     4695.29     4599.96    177.29 o 
  -7   7   2     7778.25     7707.13    210.86 o 
  -5   7   2     2125.73     2000.71     64.77 o 
  -3   7   2    11969.68    11348.41    150.94 o 
  -1   7   2    13990.05    14173.63    356.86 o 
   1   7   2    39349.64    42118.34    480.84 o 
   3   7   2    32905.23    35644.29    432.64 o 
   5   7   2    15074.46    15020.50    278.38 o 
   7   7   2     5073.61     4053.57    211.22 o 
   9   7   2     8511.82     8037.14    316.58 o 
  11   7   2     8932.00     9111.92    355.64 o 
  13   7   2     4957.00     4641.51    327.22 o 
  15   7   2     3296.33     3731.30    418.43 o 
  17   7   2     1011.40     1206.25    294.15 o 
 -18   8   2      681.47      782.12    148.22 o 
 -16   8   2        1.13       -4.56     88.93 o 
 -14   8   2      127.39      267.18     62.81 o 
 -12   8   2      632.42      715.49     95.83 o 
 -10   8   2      883.36      960.98    102.29 o 
  -8   8   2     2121.73     2138.80    124.31 o 
  -6   8   2      485.61      491.46     40.36 o 
  -4   8   2     9103.41     9326.63    156.90 o 
  -2   8   2    11600.73    12365.37    181.76 o 
   0   8   2      527.22      705.47     58.70 o 
   2   8   2     4321.73     4208.30    124.33 o 
   4   8   2     2953.74     2816.08    108.31 o 
   6   8   2      120.05       75.52     66.13 o 
   8   8   2       18.64       30.78     53.21 o 
  10   8   2       38.35      130.74     66.20 o 
  12   8   2     1448.55     1834.67    489.11 o 
  14   8   2       36.01      259.82     93.49 o 
  16   8   2        3.19       22.80    118.57 o 
 -17   9   2      238.33      385.36    180.14 o 
 -15   9   2      755.30      882.35    148.44 o 
 -13   9   2      832.09      888.35    152.78 o 
 -11   9   2     2473.39     2550.86    147.70 o 
  -9   9   2    17631.57    16767.04    373.09 o 
  -7   9   2      738.77      946.43     89.23 o 
  -5   9   2     1339.14     1297.61     83.27 o 
  -3   9   2    34224.11    35037.13    381.28 o 
  -1   9   2     7292.84     6875.87    145.94 o 
   1   9   2     9445.88     8978.71    192.98 o 
   3   9   2    57957.31    62169.68    688.41 o 
   5   9   2     7011.89     7592.64    179.03 o 
   7   9   2     3384.41     2852.49    182.87 o 
   9   9   2    18967.40    17872.19    515.11 o 
  11   9   2     4404.69     4093.77    475.43 o 
  13   9   2     1160.49     1208.76    174.66 o 
  15   9   2     2607.18     2927.61    236.62 o 
  17   9   2      839.52      832.29    246.27 o 
 -16  10   2     3209.89     3152.84    246.69 o 
 -14  10   2     4065.33     4274.14    266.20 o 
 -12  10   2        8.27       79.05     60.06 o 
 -10  10   2      619.13      676.69    124.89 o 
  -8  10   2     2305.01     2268.62    148.82 o 
  -6  10   2       77.03      171.97     67.94 o 
  -4  10   2     1588.13     1720.93     86.25 o 
  -2  10   2      562.85      665.83     45.17 o 
   0  10   2    17152.52    17651.21    296.47 o 
   2  10   2      167.74      261.67     46.43 o 
   4  10   2    15426.10    15591.88    281.73 o 
   6  10   2       20.55       92.96     51.94 o 
   8  10   2       15.14      134.51     63.67 o 
  10  10   2       28.78      124.95     93.49 o 
  12  10   2      208.46      426.24    148.22 o 
  14  10   2     1063.75     1234.30    321.51 o 
  16  10   2     1474.47     1477.82    199.83 o 
 -15  11   2      169.83      306.41     89.85 o 
 -13  11   2        1.41      221.87    150.50 o 
 -11  11   2       79.09      275.91     83.50 o 
  -9  11   2      128.95      239.92     92.62 o 
  -7  11   2     2569.96     2386.83    131.35 o 
  -5  11   2    10181.92     8932.32    201.90 o 
  -3  11   2      175.71      200.70     31.68 o 
  -1  11   2      461.59      646.37     66.78 o 
   1  11   2      775.74      952.08     80.18 o 
   3  11   2       23.62       84.22     55.87 o 
   5  11   2     4982.94     5077.02    183.56 o 
   7  11   2     7753.45     7372.21    318.29 o 
   9  11   2      321.62      466.43    110.02 o 
  11  11   2      250.78      306.02    115.15 o 
  13  11   2      253.06      442.71    237.15 o 
  15  11   2       42.22      211.16    194.96 o 
 -16  12   2      405.31      520.22    100.89 o 
 -14  12   2      186.97      364.81    111.63 o 
 -12  12   2     3167.83     3244.24    232.73 o 
 -10  12   2     1340.70     1383.31    175.17 o 
  -8  12   2      166.52      118.57     87.79 o 
  -6  12   2       41.77       69.01     45.26 o 
  -4  12   2     3468.62     3181.09    123.34 o 
  -2  12   2     2185.89     1890.16    100.69 o 
   0  12   2      395.49      429.07     61.68 o 
   2  12   2      236.38      228.76     49.67 o 
   4  12   2     4968.30     4433.92    372.82 o 
   6  12   2       10.44      100.21     43.03 o 
   8  12   2       35.32      165.40     70.45 o 
  10  12   2       10.20      147.83     64.65 o 
  12  12   2        2.39      141.61     69.02 o 
  14  12   2      269.77      403.36     97.33 o 
 -15  13   2      319.81      461.91    110.94 o 
 -13  13   2      337.33      506.18    105.64 o 
 -11  13   2      403.29      450.83    112.26 o 
  -9  13   2     1385.94     1483.17    185.35 o 
  -7  13   2      503.77      476.76    118.79 o 
  -5  13   2      592.71      518.13     83.01 o 
  -3  13   2      750.54      805.30    108.31 o 
  -1  13   2      271.28      279.53     55.61 o 
   1  13   2     1765.74     1753.73    108.61 o 
   3  13   2     3669.36     3691.56    241.71 o 
   5  13   2     1367.23     1308.57    126.92 o 
   7  13   2     2631.72     2054.98    205.35 o 
   9  13   2     1564.90     1704.69    194.92 o 
  11  13   2      341.99      465.34    128.12 o 
  13  13   2     1765.00     1684.14    218.02 o 
  15  13   2     1526.76     1870.92    307.83 o 
 -14  14   2      506.00      637.12    194.96 o 
 -12  14   2        2.15      172.75    145.94 o 
 -10  14   2        4.80      100.69    124.27 o 
  -8  14   2      806.65      810.93    145.11 o 
  -6  14   2     1814.62     1717.85    133.39 o 
  -4  14   2     9210.68     8339.53    291.87 o 
  -2  14   2     4129.85     3994.05    152.31 o 
   0  14   2      788.60      911.71     89.21 o 
   2  14   2     7588.42     7281.53    371.68 o 
   4  14   2    10960.01     9635.74    300.34 o 
   6  14   2      944.86     1040.86    124.83 o 
   8  14   2     1479.82     1576.47    191.85 o 
  10  14   2     1096.40     1411.88    191.87 o 
  12  14   2     1202.98     1304.25    199.22 o 
  14  14   2     2546.36     2823.45    284.97 o 
 -13  15   2      149.67      284.54    118.57 o 
 -11  15   2       13.86      216.47    109.45 o 
  -9  15   2       13.35       58.55     59.07 o 
  -7  15   2     1405.59     1633.54    199.34 o 
  -5  15   2     5099.35     4930.53    310.11 o 
  -3  15   2        6.32      147.85     39.92 o 
  -1  15   2      184.71      282.49     58.05 o 
   1  15   2     1029.43      994.43     98.35 o 
   3  15   2     1207.33     1313.23    193.82 o 
   5  15   2     5991.13     5366.65    230.28 o 
   7  15   2     8489.30     7681.29    286.42 o 
   9  15   2      511.47      677.16    127.99 o 
  11  15   2      511.03      896.17    151.54 o 
  13  15   2     2088.54     2411.94    264.99 o 
 -12  16   2     2295.09     2417.86    263.36 o 
 -10  16   2     2613.81     2170.38    291.87 o 
  -8  16   2      405.60      335.07    115.96 o 
  -6  16   2     1726.50     1624.14    198.01 o 
  -4  16   2      795.10      789.72    103.21 o 
  -2  16   2     3527.59     3436.90    174.44 o 
   0  16   2    15774.42    14265.66    320.03 o 
   2  16   2     5887.53     5546.41    194.92 o 
   4  16   2      160.12      299.09    121.99 o 
   6  16   2     2782.11     2815.31    176.27 o 
   8  16   2     1954.90     2064.70    234.81 o 
  10  16   2     2333.28     2592.88    257.84 o 
  12  16   2     2860.43     3009.03    259.15 o 
 -11  17   2       23.51       31.48     79.81 o 
  -9  17   2        1.51      -44.84     85.47 o 
  -7  17   2      507.14      594.84    137.51 o 
  -5  17   2     1406.29     1456.91    193.30 o 
  -3  17   2       24.27      138.23     41.35 o 
  -1  17   2      505.47      719.28     87.86 o 
   1  17   2      149.60      279.92     54.82 o 
   3  17   2       19.15      200.74     63.85 o 
   5  17   2       24.48      108.76     42.16 o 
   7  17   2      284.84      305.47    158.48 o 
   9  17   2     1442.14     1481.43    213.42 o 
  11  17   2      984.19      921.46    146.22 o 
 -10  18   2        1.56       67.91     77.19 o 
  -8  18   2       50.85       82.07    152.78 o 
  -6  18   2     2238.83     2095.64    250.83 o 
  -4  18   2      377.15      544.02    127.11 o 
  -2  18   2       43.26      191.44     49.71 o 
   0  18   2      585.67      587.80     82.23 o 
   2  18   2       86.32      249.65     59.17 o 
   4  18   2      138.83      325.70     65.74 o 
   6  18   2     2016.77     2092.84    181.75 o 
   8  18   2       79.57      123.23     67.98 o 
  10  18   2       20.76      165.60     75.25 o 
  -9  19   2       55.01      210.93    119.92 o 
  -7  19   2      734.47      742.17    158.48 o 
  -5  19   2     2257.14     2023.22    229.86 o 
  -3  19   2        4.67       72.09     62.33 o 
  -1  19   2      270.61      340.58    102.61 o 
   1  19   2      445.83      680.81    102.44 o 
   3  19   2      218.59      345.58     66.80 o 
   5  19   2        5.55      153.54    121.99 o 
   7  19   2      302.34      424.56     72.10 o 
   9  19   2      500.29      518.34    129.50 o 
  -8  20   2       32.17      232.36     96.97 o 
  -6  20   2      446.86      731.52    159.29 o 
  -4  20   2       15.61      141.30     64.21 o 
  -2  20   2        6.02      129.08     49.73 o 
   0  20   2     3417.13     3403.76    162.83 o 
   2  20   2      461.08      767.89    110.41 o 
   4  20   2      280.49      531.59     88.97 o 
   6  20   2      782.06     1008.47    131.56 o 
  -5  21   2      734.14     1073.79    261.09 o 
  -3  21   2      319.26      410.51     99.42 o 
  -1  21   2       71.04      304.46     67.27 o 
   1  21   2      151.81      292.03    132.25 o 
   3  21   2        5.60      213.93     68.41 o 
   5  21   2      766.67      997.18    135.66 o 
   0  22   2        9.61      373.47     62.94 o 
 -19   1   3       40.05       -9.98     81.41 o 
 -17   1   3      536.68      447.66    132.66 o 
 -15   1   3     4498.73     4281.44    278.05 o 
 -13   1   3      575.30      563.83     91.15 o 
 -11   1   3      610.64      620.19     55.99 o 
  -9   1   3     2428.47     2344.38     70.85 o 
  -7   1   3     3656.00     4220.51     85.50 o 
  -5   1   3      260.83      366.51     29.12 o 
  -3   1   3      120.68       81.29     18.58 o 
  -1   1   3    42372.77    46476.44    701.37 o 
   1   1   3    45748.60    51479.40    722.26 o 
   3   1   3      610.01      690.72     66.78 o 
   5   1   3    28087.09    29810.37    503.56 o 
   7   1   3    13934.92    13845.11    269.55 o 
   9   1   3     3346.24     3200.87    129.08 o 
  11   1   3     5618.33     5403.97    199.57 o 
  13   1   3     2849.22     2682.29    196.63 o 
  15   1   3      536.74      564.46    125.64 o 
  17   1   3     1349.05     1260.48    185.23 o 
 -18   2   3     4662.73     3783.98    330.53 o 
 -16   2   3     1089.56     1097.80    180.05 o 
 -14   2   3     1465.62     1542.06    136.11 o 
 -12   2   3     4137.18     4054.92    151.03 o 
 -10   2   3     3874.14     3960.40    146.64 o 
  -8   2   3     7821.20     7626.05    126.27 o 
  -6   2   3    23784.22    24300.56    240.93 o 
  -4   2   3     6523.05     5902.55    105.40 o 
  -2   2   3     8301.00     8723.25    126.95 o 
   0   2   3      781.99      804.99     42.47 o 
   2   2   3     5727.80     6458.23    144.68 o 
   4   2   3     7955.33     8331.61    179.21 o 
   6   2   3    19590.61    19652.81    815.19 o 
   8   2   3      579.46      512.24     60.40 o 
  10   2   3     5649.06     5509.25    173.98 o 
  12   2   3     1031.31     1260.79    158.48 o 
  14   2   3      804.66      872.67    150.64 o 
  16   2   3      554.22      571.65    132.66 o 
  18   2   3      570.98      749.57    156.90 o 
 -19   3   3     1375.89     1262.60    222.35 o 
 -17   3   3     1404.33     1403.49    212.02 o 
 -15   3   3        8.47      116.55    115.15 o 
 -13   3   3     5322.76     5108.77    176.56 o 
 -11   3   3    29475.63    28750.35    419.40 o 
  -9   3   3     6139.58     6193.62    114.99 o 
  -7   3   3     1600.24     1592.44     50.47 o 
  -5   3   3       37.41       95.17     15.05 o 
  -3   3   3     6805.09     7848.71    124.29 o 
  -1   3   3    11362.87    12195.67    197.21 o 
   1   3   3      872.49     1012.73     50.50 o 
   3   3   3     5944.68     5262.89    168.74 o 
   5   3   3       99.35      189.03     37.82 o 
   7   3   3        8.88       97.18     47.89 o 
   9   3   3     1754.79     1715.18     96.33 o 
  11   3   3      633.42      851.79    124.85 o 
  13   3   3     1107.63     1358.41    173.30 o 
  15   3   3      675.16      942.95    161.24 o 
  17   3   3       27.67       81.49     66.80 o 
 -18   4   3     1011.06      930.84    163.95 o 
 -16   4   3      957.94     1123.35    178.97 o 
 -14   4   3     5716.27     5635.82    237.16 o 
 -12   4   3     3767.41     3278.25    206.21 o 
 -10   4   3    13891.85    14065.87    232.39 o 
  -8   4   3    21914.06    22438.09    245.04 o 
  -6   4   3     2160.30     2037.84     65.88 o 
  -4   4   3     9159.16     9036.29    142.26 o 
  -2   4   3    14950.44    14942.26    261.65 o 
   0   4   3      148.88      102.17     19.78 o 
   2   4   3     1467.79     1324.99     61.14 o 
   4   4   3     3455.65     3394.44    115.87 o 
   6   4   3     1094.25     1325.70     79.94 o 
   8   4   3      346.66      429.59     62.71 o 
  10   4   3      932.60      973.63    133.41 o 
  12   4   3       42.94       25.98     62.46 o 
  14   4   3       41.65      136.81    107.17 o 
  16   4   3        4.57      104.89     70.94 o 
  18   4   3       54.65      101.92     85.41 o 
 -19   5   3     1726.85     1791.28    237.51 o 
 -17   5   3     1771.64     2019.27    231.91 o 
 -15   5   3     2181.86     1998.92    169.19 o 
 -13   5   3     3833.31     3769.46    253.19 o 
 -11   5   3    12777.92    12331.86    273.68 o 
  -9   5   3    13503.83    13486.92    266.75 o 
  -7   5   3    26934.16    27890.67    318.25 o 
  -5   5   3    11226.63    10987.65    168.09 o 
  -3   5   3    12741.31    13261.72    158.58 o 
  -1   5   3    13954.14    15783.71    204.74 o 
   1   5   3     9459.92    10935.77    187.76 o 
   3   5   3     2080.72     2395.84    129.97 o 
   5   5   3    13834.37    14928.49    583.74 o 
   7   5   3     1527.04     1516.18    119.71 o 
   9   5   3     1293.59     1339.10    147.68 o 
  11   5   3     1767.53     1508.68    164.56 o 
  13   5   3      962.27      881.24    143.26 o 
  15   5   3     1901.54     1571.09    287.31 o 
  17   5   3     1737.75     1877.28    229.25 o 
 -18   6   3      197.47      366.98    102.38 o 
 -16   6   3     1558.10     1606.92    166.46 o 
 -14   6   3     1620.60     1729.25    135.10 o 
 -12   6   3     1056.79     1034.39     96.11 o 
 -10   6   3     2734.43     2472.76    118.10 o 
  -8   6   3     4469.78     4283.07    140.13 o 
  -6   6   3      136.16      156.12     26.59 o 
  -4   6   3      807.34      844.86     41.39 o 
  -2   6   3     6100.76     6835.89    120.36 o 
   0   6   3      189.70      327.33     49.20 o 
   2   6   3     1497.69     1603.86     73.70 o 
   4   6   3     7357.29     8139.28    202.94 o 
   6   6   3     3509.18     3655.78    319.23 o 
   8   6   3      157.50      234.37     76.94 o 
  10   6   3      299.85      337.73    103.75 o 
  12   6   3     1236.65     1416.11    174.57 o 
  14   6   3     1097.00     1130.54    172.88 o 
  16   6   3     1349.74     1290.47    191.06 o 
 -17   7   3      263.47      585.81    100.03 o 
 -15   7   3     2439.68     2773.12    158.50 o 
 -13   7   3      193.48      422.48     99.04 o 
 -11   7   3      501.72      521.68     71.75 o 
  -9   7   3     3190.14     3021.58    126.52 o 
  -7   7   3     7214.74     7182.84    179.82 o 
  -5   7   3     8692.81     8629.41    135.11 o 
  -3   7   3     4626.13     4621.63     94.09 o 
  -1   7   3      503.29      532.41     38.00 o 
   1   7   3     9147.61     9630.94    190.45 o 
   3   7   3     3044.62     2959.84    104.87 o 
   5   7   3     6813.00     6561.88    189.77 o 
   7   7   3      154.03      475.86    142.52 o 
   9   7   3      318.98      378.02     94.76 o 
  11   7   3       50.51      216.07     82.46 o 
  13   7   3      282.35      335.41    121.99 o 
  15   7   3     3275.32     3380.43    262.76 o 
  17   7   3      780.99     1080.84    291.87 o 
 -18   8   3      800.21     1051.19    237.15 o 
 -16   8   3     1358.83     1549.73    159.87 o 
 -14   8   3        5.31       66.89     53.39 o 
 -12   8   3      537.99      654.60     81.98 o 
 -10   8   3     1874.20     1859.12    110.57 o 
  -8   8   3     2761.86     2387.19    111.03 o 
  -6   8   3     7174.32     7043.32    130.66 o 
  -4   8   3       18.79       54.92     17.31 o 
  -2   8   3    10984.30    11316.66    176.67 o 
   0   8   3     3065.89     2847.40    102.85 o 
   2   8   3     7704.52     7731.45    177.51 o 
   4   8   3     2954.14     2964.10    110.00 o 
   6   8   3      739.40      799.39     91.21 o 
   8   8   3     8702.27     8114.70    584.88 o 
  10   8   3     9364.48     8880.59    357.85 o 
  12   8   3      369.27      729.37    134.28 o 
  14   8   3      974.15      972.57    173.04 o 
  16   8   3     1520.14     1356.75    312.39 o 
 -17   9   3      525.63      738.80    141.38 o 
 -15   9   3     2173.09     2627.08    179.53 o 
 -13   9   3      240.81      331.09     57.25 o 
 -11   9   3      331.36      417.36     65.55 o 
  -9   9   3     3397.03     3265.11    134.70 o 
  -7   9   3     4714.41     4441.25    144.80 o 
  -5   9   3     3470.83     3294.04     99.79 o 
  -3   9   3    19056.59    18656.38    251.84 o 
  -1   9   3      529.39      597.98     39.60 o 
   1   9   3      962.72     1007.26     76.47 o 
   3   9   3    20700.20    20786.46    362.56 o 
   5   9   3    17459.53    18053.54    308.42 o 
   7   9   3      662.35      866.41    126.50 o 
   9   9   3      133.16      235.38     72.09 o 
  11   9   3      624.40      866.07    144.15 o 
  13   9   3       90.56      229.21    121.99 o 
  15   9   3     1160.31     1076.54    194.11 o 
 -16  10   3        0.37      142.62     52.05 o 
 -14  10   3      133.69      296.14     68.47 o 
 -12  10   3      717.09      895.07    115.14 o 
 -10  10   3      997.22      988.18    140.24 o 
  -8  10   3      208.29      310.07     56.96 o 
  -6  10   3     1339.39     1402.13     69.93 o 
  -4  10   3      950.60      966.89     63.16 o 
  -2  10   3        0.14       67.17     20.71 o 
   0  10   3       16.05       43.86     30.13 o 
   2  10   3      621.29      697.95     70.89 o 
   4  10   3       79.04      150.76     41.09 o 
   6  10   3     2623.21     2714.79    182.18 o 
   8  10   3     2112.26     2390.05    197.07 o 
  10  10   3      163.17      203.85     72.07 o 
  12  10   3       89.92      200.73    127.69 o 
  14  10   3      744.82      908.14    172.16 o 
  16  10   3       79.41       81.88    174.44 o 
 -15  11   3     2109.20     2479.97    205.22 o 
 -13  11   3     1253.16     1305.67    194.96 o 
 -11  11   3     2098.77     2131.29    155.18 o 
  -9  11   3     6922.72     6426.09    428.69 o 
  -7  11   3     6010.83     5448.05    205.67 o 
  -5  11   3    10025.81     9128.41    307.90 o 
  -3  11   3    15231.08    13854.50    264.92 o 
  -1  11   3    11750.75    11380.06    241.71 o 
   1  11   3     6026.54     5879.57    172.88 o 
   3  11   3    12560.99    12313.36    261.18 o 
   5  11   3     9967.50     9805.35    361.42 o 
   7  11   3     3165.86     3275.56    259.95 o 
   9  11   3     1279.33     1309.97    221.18 o 
  11  11   3       76.81      161.37     70.12 o 
  13  11   3        2.25      131.30     84.37 o 
  15  11   3      202.06      166.10    114.17 o 
 -16  12   3        4.21      246.81     59.68 o 
 -14  12   3      559.36      684.18     98.06 o 
 -12  12   3      298.28      530.44    158.48 o 
 -10  12   3     6765.20     6421.91    247.56 o 
  -8  12   3     3220.05     2890.31    159.16 o 
  -6  12   3     3729.14     3535.23    161.55 o 
  -4  12   3      270.29      251.02     51.51 o 
  -2  12   3     8032.18     7534.80    229.16 o 
   0  12   3      401.78      398.80     62.82 o 
   2  12   3     1582.47     1589.15    165.32 o 
   4  12   3     2236.41     2086.37    108.96 o 
   6  12   3      622.93      885.39    109.45 o 
   8  12   3      899.15     1208.12    168.44 o 
  10  12   3     1254.86     1355.90    178.89 o 
  12  12   3       10.78       37.19    143.66 o 
  14  12   3      353.24      470.59    205.22 o 
 -15  13   3      180.65      400.91     74.65 o 
 -13  13   3      568.16      725.38    106.69 o 
 -11  13   3     2594.79     2791.54    171.80 o 
  -9  13   3       60.45      173.82     77.20 o 
  -7  13   3      744.10      590.16    130.51 o 
  -5  13   3     4292.22     3636.11    167.74 o 
  -3  13   3       13.57       57.24     37.25 o 
  -1  13   3    10717.73     9183.28    424.13 o 
   1  13   3    11374.58    10707.16    255.25 o 
   3  13   3      116.24      174.12    110.59 o 
   5  13   3        9.74       84.15     64.99 o 
   7  13   3     1882.05     2038.02    207.53 o 
   9  13   3       25.62      183.03     66.05 o 
  11  13   3      627.52      645.82    224.60 o 
  13  13   3       15.34      106.08     68.01 o 
 -14  14   3       46.79      160.55    134.53 o 
 -12  14   3      105.91      304.41     88.03 o 
 -10  14   3        7.36       70.35     62.35 o 
  -8  14   3      511.93      734.47    145.01 o 
  -6  14   3     6949.06     6022.97    308.69 o 
  -4  14   3     3978.44     3875.90    229.16 o 
  -2  14   3       81.60      121.99     45.15 o 
   0  14   3       49.99       75.84     60.43 o 
   2  14   3     1676.17     1752.14    131.11 o 
   4  14   3     1642.10     1947.83    148.48 o 
   6  14   3     5759.49     5489.12    235.65 o 
   8  14   3      997.91     1274.49    181.34 o 
  10  14   3        7.29      137.20     59.47 o 
  12  14   3      869.90      962.99    149.85 o 
  14  14   3     1255.18     1431.16    272.49 o 
 -13  15   3      207.54      414.70    183.56 o 
 -11  15   3     1172.66     1368.35    199.76 o 
  -9  15   3      421.08      553.57    124.65 o 
  -7  15   3        4.34      -46.63     56.81 o 
  -5  15   3       98.85      205.37     88.95 o 
  -3  15   3      133.17      178.49     53.87 o 
  -1  15   3      126.28      261.39     51.31 o 
   1  15   3      560.98      663.73     85.05 o 
   3  15   3       19.16      169.79     42.73 o 
   5  15   3      220.33      304.87     72.09 o 
   7  15   3      103.87      127.01     74.96 o 
   9  15   3      374.99      555.11    120.39 o 
  11  15   3      618.70      995.38    160.69 o 
  13  15   3      917.27     1476.48    204.70 o 
 -12  16   3      104.11      198.14    181.28 o 
 -10  16   3      797.78      832.68    159.87 o 
  -8  16   3      408.71      411.96    133.71 o 
  -6  16   3      217.24      198.14     91.86 o 
  -4  16   3        5.46       61.27     59.70 o 
  -2  16   3      382.46      438.55     69.11 o 
   0  16   3        6.72       72.56     39.92 o 
   2  16   3       47.67      159.07     46.43 o 
   4  16   3      463.11      454.91     86.88 o 
   6  16   3      361.28      546.11     94.86 o 
   8  16   3      207.59      260.57    102.61 o 
  10  16   3      199.64      437.60     94.97 o 
  12  16   3      327.79      777.97    132.21 o 
 -11  17   3     1389.71     1748.81    234.26 o 
  -9  17   3        1.29       -6.93     86.89 o 
  -7  17   3      179.22      184.16    100.20 o 
  -5  17   3     1510.63     1415.92    189.93 o 
  -3  17   3      923.35      800.41    146.30 o 
  -1  17   3      370.38      518.36     74.86 o 
   1  17   3      889.16     1110.78    132.25 o 
   3  17   3      988.06      990.12    122.72 o 
   5  17   3      151.37      221.92     59.47 o 
   7  17   3      522.56      763.42    112.88 o 
   9  17   3       19.96      149.44     82.69 o 
  11  17   3      951.59     1278.19    186.52 o 
 -10  18   3      599.21      587.81    165.32 o 
  -8  18   3      673.50      700.74    170.05 o 
  -6  18   3     6543.97     6384.94    349.05 o 
  -4  18   3     2960.39     2502.82    371.68 o 
  -2  18   3       38.32      210.34     53.54 o 
   0  18   3     1534.61     1463.55    123.28 o 
   2  18   3     1456.84     1695.90    159.39 o 
   4  18   3      495.66      857.07    192.68 o 
   6  18   3     2757.60     2568.44    187.08 o 
   8  18   3      133.42      162.45     83.23 o 
  10  18   3      339.34      813.38    136.07 o 
  -9  19   3       33.49       57.01    103.19 o 
  -7  19   3      242.85      461.84    108.10 o 
  -5  19   3       97.07      279.52    127.69 o 
  -3  19   3       19.24      156.32     73.95 o 
  -1  19   3     1110.72     1243.41    117.57 o 
   1  19   3     2952.28     2951.63    176.09 o 
   3  19   3      120.05      207.38     57.34 o 
   5  19   3        5.34      179.30     64.99 o 
   7  19   3      221.64      324.11     82.09 o 
  -8  20   3     1069.65     1164.20    219.12 o 
  -6  20   3      493.33      511.93    124.41 o 
  -4  20   3     1318.37     1465.73    203.92 o 
  -2  20   3     1976.35     2104.25    228.80 o 
   0  20   3      976.18     1276.42    120.05 o 
   2  20   3      697.33      936.21    253.11 o 
   4  20   3      119.34      164.18     70.69 o 
   6  20   3       86.43      358.41     69.58 o 
  -5  21   3      500.86      540.81    148.22 o 
  -3  21   3       12.13       79.81    141.38 o 
  -1  21   3      815.15      858.65    147.89 o 
   1  21   3     1193.73     1488.75    158.32 o 
   3  21   3      253.52      454.13     88.93 o 
 -18   0   4      210.51      171.02    157.34 o 
 -16   0   4     1841.95     1940.49    326.08 o 
 -14   0   4     4340.50     3655.23    358.00 o 
 -12   0   4     1678.50     1637.22    248.55 o 
 -10   0   4     4287.72     4063.80    184.70 o 
  -8   0   4       20.85       60.01     57.01 o 
  -6   0   4    12250.77    13140.88    227.67 o 
  -4   0   4     4771.31     5131.38    192.68 o 
  -2   0   4    13801.83    15609.75    317.59 o 
   0   0   4    11411.46    10653.31    351.16 o 
   2   0   4     9607.81     9248.67    335.20 o 
   4   0   4    35990.07    38809.77    891.58 o 
   6   0   4      332.52      440.09     98.05 o 
   8   0   4        3.60       82.09     59.29 o 
  10   0   4     2439.25     2282.53    152.78 o 
  12   0   4      430.06      538.14    173.30 o 
  14   0   4       71.44      157.34    100.33 o 
  16   0   4       86.35      -22.80     91.21 o 
  18   0   4      312.58      310.11    148.22 o 
 -19   1   4      956.13      945.48    195.11 o 
 -17   1   4     3614.34     3547.33    309.46 o 
 -15   1   4      370.93      527.04    132.41 o 
 -13   1   4      275.43      404.24    145.94 o 
 -11   1   4     3662.52     3375.56    228.23 o 
  -9   1   4     2081.28     2089.19     87.36 o 
  -7   1   4    20352.50    20588.27    226.48 o 
  -5   1   4    12520.66    12256.81    146.74 o 
  -3   1   4       46.67       63.57     18.95 o 
  -1   1   4     1412.63     1182.98     49.69 o 
   1   1   4    32511.42    34870.03    670.39 o 
   3   1   4      488.07      583.70     70.12 o 
   5   1   4     2118.34     2024.03    113.46 o 
   7   1   4    13277.30    13464.08    277.97 o 
   9   1   4      458.09      437.54     61.46 o 
  11   1   4      134.82      186.90     59.01 o 
  13   1   4     1236.21     1290.12    173.33 o 
  15   1   4      234.35      321.88    108.48 o 
  17   1   4      342.65      386.03    117.57 o 
 -18   2   4      825.86      858.73    193.40 o 
 -16   2   4      510.56      618.07    146.06 o 
 -14   2   4     1167.89     1169.75    173.32 o 
 -12   2   4     3266.82     3075.04    128.57 o 
 -10   2   4      157.97      252.93     30.14 o 
  -8   2   4      727.44      890.77     42.40 o 
  -6   2   4      330.35      403.64     37.43 o 
  -4   2   4     1144.47     1216.34     65.50 o 
  -2   2   4      162.20      170.00     26.40 o 
   0   2   4     7564.79     7908.41    170.48 o 
   2   2   4    21110.49    23397.63   1005.59 o 
   4   2   4    10149.20    10809.56    226.13 o 
   6   2   4     8859.21     8803.36    275.91 o 
   8   2   4     4768.75     4691.98    218.90 o 
  10   2   4     3014.02     3068.68    136.02 o 
  12   2   4     3391.50     3477.20    362.56 o 
  14   2   4      494.32      534.35    126.55 o 
  16   2   4       47.68       96.63     75.56 o 
  18   2   4        9.61       92.17     76.27 o 
 -19   3   4     3042.03     2864.44    307.15 o 
 -17   3   4     4642.10     4566.08    314.40 o 
 -15   3   4     5813.65     5194.31    306.30 o 
 -13   3   4     6157.54     6569.83    319.89 o 
 -11   3   4    13329.07    12973.14    272.82 o 
  -9   3   4    24010.13    24630.88    273.05 o 
  -7   3   4    42327.63    43093.09    386.03 o 
  -5   3   4    45924.29    47451.18    460.19 o 
  -3   3   4    67248.41    72751.21    634.33 o 
  -1   3   4       80.00      135.20     22.38 o 
   1   3   4    14364.33    14830.70    256.86 o 
   3   3   4    32484.11    37811.09    508.68 o 
   5   3   4    20712.48    21212.19    694.34 o 
   7   3   4    11024.76    10209.41    319.23 o 
   9   3   4     6761.86     6405.10    413.86 o 
  11   3   4     1249.75     1275.38    149.92 o 
  13   3   4     2269.96     2472.86    192.82 o 
  15   3   4     1083.65     1284.36    192.55 o 
  17   3   4      372.82      488.56    134.76 o 
 -18   4   4     4841.91     4220.22    303.92 o 
 -16   4   4     1001.62      925.44    205.22 o 
 -14   4   4      487.36      589.36     95.91 o 
 -12   4   4     6459.89     5968.11    236.65 o 
 -10   4   4    12650.14    11810.20    254.47 o 
  -8   4   4     1955.60     2321.31     73.39 o 
  -6   4   4     1490.35     1283.84     60.61 o 
  -4   4   4      150.28      263.09     32.09 o 
  -2   4   4     6379.16     6533.20    114.12 o 
   0   4   4    35046.09    36524.50    414.95 o 
   2   4   4    18014.19    19718.26    325.27 o 
   4   4   4    10457.35    11076.90    237.57 o 
   6   4   4    16979.97    17349.06    323.19 o 
   8   4   4    23736.33    23714.62   1110.48 o 
  10   4   4    15734.72    15440.26    560.94 o 
  12   4   4     9821.74     9447.82    700.04 o 
  14   4   4      711.59      889.30    234.87 o 
  16   4   4      794.22      894.72    168.64 o 
 -17   5   4      517.44      646.03    161.90 o 
 -15   5   4     4070.65     3818.14    261.07 o 
 -13   5   4    11066.84    11148.42    277.27 o 
 -11   5   4    15977.70    16174.33    506.95 o 
  -9   5   4    25579.05    25334.36    392.79 o 
  -7   5   4     8540.41     8534.54    158.71 o 
  -5   5   4    17645.97    18393.44    244.08 o 
  -3   5   4    37955.90    41186.02    367.44 o 
  -1   5   4    38217.58    41245.62    404.51 o 
   1   5   4    27363.94    28149.69    361.34 o 
   3   5   4    15842.23    16875.73    307.65 o 
   5   5   4       21.52       41.04     39.90 o 
   7   5   4      976.02      990.60     81.16 o 
   9   5   4    12650.26    12091.58    396.63 o 
  11   5   4     4263.87     3890.99    234.26 o 
  13   5   4        9.41      122.01     70.12 o 
  15   5   4       10.94      209.78    129.97 o 
  17   5   4       53.93       -3.82     71.63 o 
 -18   6   4     1879.09     1839.69    236.01 o 
 -16   6   4     2612.43     2673.32    249.90 o 
 -14   6   4     1553.12     1746.35    149.49 o 
 -12   6   4      240.91      511.49     74.95 o 
 -10   6   4       15.97       62.89     39.49 o 
  -8   6   4     1479.44     1501.16     98.43 o 
  -6   6   4     4246.45     4111.46    107.27 o 
  -4   6   4     2810.05     2759.15     69.14 o 
  -2   6   4      817.84     1046.67     87.61 o 
   0   6   4     2886.66     3078.44    101.49 o 
   2   6   4     2547.91     2480.12     95.58 o 
   4   6   4    27735.70    29439.00    527.88 o 
   6   6   4    15925.05    17445.51    501.65 o 
   8   6   4    13398.63    13674.24    419.07 o 
  10   6   4     7651.32     7245.02    318.42 o 
  12   6   4     1595.35     1293.64    170.71 o 
  14   6   4     2973.91     2544.99    220.79 o 
  16   6   4     3462.54     3751.00    453.77 o 
 -17   7   4     1658.76     1765.90    221.35 o 
 -15   7   4     1566.01     1763.19    124.31 o 
 -13   7   4     3354.26     3176.24    148.40 o 
 -11   7   4     2226.73     2276.04    122.40 o 
  -9   7   4      582.44      649.48     74.74 o 
  -7   7   4     4838.93     4803.26    139.22 o 
  -5   7   4    24018.93    24815.94    268.63 o 
  -3   7   4     2711.40     2718.91     73.65 o 
  -1   7   4     4736.41     4870.62    109.29 o 
   1   7   4     1899.26     1950.46     86.93 o 
   3   7   4     1871.85     1925.88     91.07 o 
   5   7   4      881.15      914.46     85.34 o 
   7   7   4      227.16      327.39     76.39 o 
   9   7   4     1121.89      942.21    144.80 o 
  11   7   4       28.41       15.37    114.01 o 
  13   7   4      107.28      202.25     87.60 o 
  15   7   4      299.77      276.23    104.66 o 
  17   7   4       43.59      157.34    145.94 o 
 -18   8   4      309.71      430.97    157.34 o 
 -16   8   4       31.53      102.39     47.62 o 
 -14   8   4      498.74      702.43     89.43 o 
 -12   8   4     2037.54     1992.36    125.22 o 
 -10   8   4     8424.46     7935.31    219.47 o 
  -8   8   4     8204.23     7733.32    328.69 o 
  -6   8   4     8601.56     8438.66    144.49 o 
  -4   8   4     4495.77     4367.60     97.45 o 
  -2   8   4     7481.71     7826.34    147.58 o 
   0   8   4     8482.30     8734.92    191.70 o 
   2   8   4     2477.49     2459.01    104.39 o 
   4   8   4      289.30      366.40     63.79 o 
   6   8   4        9.51       58.30     88.93 o 
   8   8   4      198.71      251.02     83.50 o 
  10   8   4     1852.85     1789.00    191.55 o 
  12   8   4      199.92      257.93    104.50 o 
  14   8   4      109.58      116.29     77.39 o 
  16   8   4       25.77      102.61    157.34 o 
 -17   9   4      759.04      841.41    209.78 o 
 -15   9   4       69.48      319.10    181.28 o 
 -13   9   4     1416.77     1760.77    130.01 o 
 -11   9   4     2610.57     2838.48    148.44 o 
  -9   9   4     1172.04     1114.32     95.24 o 
  -7   9   4     1991.53     2098.43    102.96 o 
  -5   9   4    12975.64    12481.88    259.02 o 
  -3   9   4       49.31      106.52     25.44 o 
  -1   9   4      443.33      552.57     45.20 o 
   1   9   4     1032.69     1072.22     80.53 o 
   3   9   4        0.91       11.67     31.77 o 
   5   9   4     1245.08     1438.57    207.50 o 
   7   9   4      242.64      436.26    118.57 o 
   9   9   4     6598.61     5898.34    300.55 o 
  11   9   4      893.18      670.45    137.51 o 
  13   9   4        2.68        8.96     69.46 o 
  15   9   4      422.75      393.08    204.08 o 
 -16  10   4     4929.73     5100.38    279.33 o 
 -14  10   4     9318.22     9273.07    419.57 o 
 -12  10   4     1376.73     1570.55    144.44 o 
 -10  10   4    10507.91    10298.50    259.13 o 
  -8  10   4    39243.85    39025.91    541.90 o 
  -6  10   4    26958.96    27197.83    430.28 o 
  -4  10   4    29208.23    28258.91    387.01 o 
  -2  10   4    26970.60    26736.16    647.17 o 
   0  10   4     2110.30     2027.86     99.18 o 
   2  10   4     8066.87     8007.25    203.84 o 
   4  10   4    31822.13    32092.12   2028.28 o 
   6  10   4     3583.57     3806.73    223.84 o 
   8  10   4      758.02      913.48    144.25 o 
  10  10   4     1074.34      871.05    212.06 o 
  12  10   4       12.19       59.08     81.41 o 
  14  10   4      760.74      893.94    183.79 o 
  16  10   4     2698.19     2638.60    285.90 o 
 -15  11   4      626.32      852.19    278.19 o 
 -13  11   4      415.44      680.24    102.45 o 
 -11  11   4     2760.74     2886.60    171.31 o 
  -9  11   4    13640.38    13513.67    356.45 o 
  -7  11   4     1038.32     1232.60    112.09 o 
  -5  11   4     6214.05     5896.79    167.31 o 
  -3  11   4     4562.86     4002.69    137.36 o 
  -1  11   4     7239.90     6813.00    448.33 o 
   1  11   4     1368.59     1506.66    129.13 o 
   3  11   4     1211.28     1193.19     96.70 o 
   5  11   4      378.33      474.24     74.11 o 
   7  11   4     2414.52     2066.53    288.45 o 
   9  11   4     2705.15     3001.54    234.66 o 
  11  11   4      104.34      149.37    123.13 o 
  13  11   4     1113.31      883.01    178.43 o 
  15  11   4       46.23       80.61     97.72 o 
 -16  12   4     1785.36     2172.22    195.13 o 
 -14  12   4     1971.28     2218.29    167.52 o 
 -12  12   4    13662.42    13449.66    393.11 o 
 -10  12   4     9928.32    10190.49    320.05 o 
  -8  12   4     8098.29     7957.39    266.39 o 
  -6  12   4    19462.66    18821.32    535.19 o 
  -4  12   4    13641.36    12604.33    261.00 o 
  -2  12   4    11416.41    11335.06    262.29 o 
   0  12   4    28969.97    27227.52    429.54 o 
   2  12   4     6287.10     6353.38    377.38 o 
   4  12   4       34.89      204.63     61.57 o 
   6  12   4     2928.32     2662.73    210.04 o 
   8  12   4     2375.63     2274.61    220.90 o 
  10  12   4     2259.23     2326.25    280.47 o 
  12  12   4     1664.00     1666.63    221.09 o 
  14  12   4       94.27       26.22     96.70 o 
 -15  13   4      778.57      958.61    136.81 o 
 -13  13   4      946.65     1077.41    163.04 o 
 -11  13   4      548.84      631.66     93.22 o 
  -9  13   4     2495.48     2572.38    213.61 o 
  -7  13   4     4310.17     3751.89    241.71 o 
  -5  13   4     3091.88     2952.77    273.63 o 
  -3  13   4     1604.44     1543.57    205.27 o 
  -1  13   4      528.21      504.80     69.36 o 
   1  13   4      842.88      977.52     94.76 o 
   3  13   4     1975.95     1976.36    116.08 o 
   5  13   4      962.56     1110.66    127.76 o 
   7  13   4      878.19     1072.69    160.28 o 
   9  13   4      305.26      308.93    182.42 o 
  11  13   4       27.85      214.75     90.07 o 
  13  13   4      238.38      444.10    119.94 o 
 -14  14   4      278.39      629.97    261.09 o 
 -12  14   4     3922.60     3619.18    257.70 o 
 -10  14   4     1569.16     2061.62    223.27 o 
  -8  14   4      199.59      215.86     84.09 o 
  -6  14   4     5399.84     4456.38    265.20 o 
  -4  14   4     7564.27     7127.07    328.12 o 
  -2  14   4     2084.61     1961.45    117.88 o 
   0  14   4     2317.42     2341.29    124.21 o 
   2  14   4      451.89      532.79     76.14 o 
   4  14   4       42.50      118.81     51.86 o 
   6  14   4      185.66      244.58     70.00 o 
   8  14   4       44.42      189.26     69.33 o 
  10  14   4       77.46      181.44     67.20 o 
  12  14   4      384.61      565.50    177.86 o 
 -13  15   4       32.60      184.88     78.36 o 
 -11  15   4        3.81       38.37    156.20 o 
  -9  15   4      628.22      700.57    139.46 o 
  -7  15   4      116.12       96.34     80.57 o 
  -5  15   4     4964.34     4540.83    271.65 o 
  -3  15   4        2.50      135.53     98.05 o 
  -1  15   4      330.86      493.90     72.34 o 
   1  15   4       86.65      134.90     49.29 o 
   3  15   4      133.26      270.60     50.40 o 
   5  15   4       98.60      268.60     69.02 o 
   7  15   4      947.16     1262.77    184.49 o 
   9  15   4      355.69      418.59    104.06 o 
  11  15   4       17.26      117.65    107.17 o 
 -12  16   4      476.16      479.29    257.67 o 
 -10  16   4        3.08      212.20    103.75 o 
  -8  16   4     1296.94     1518.06    210.76 o 
  -6  16   4      369.84      381.94    120.93 o 
  -4  16   4      906.80      944.94    155.09 o 
  -2  16   4      291.48      425.40     61.81 o 
   0  16   4     1371.97     1537.38    138.31 o 
   2  16   4       16.57      130.23     40.03 o 
   4  16   4      496.24      640.68    102.80 o 
   6  16   4      559.76      707.65    110.88 o 
   8  16   4       60.39      159.98     71.55 o 
  10  16   4      253.95      623.63    126.56 o 
  12  16   4     1044.95     1799.11    337.48 o 
 -11  17   4     1058.57     1315.76    421.85 o 
  -9  17   4     1466.24     1397.77    221.59 o 
  -7  17   4     3391.58     3512.87    263.62 o 
  -5  17   4     3121.32     3256.68    261.13 o 
  -3  17   4      995.55     1136.43    202.94 o 
  -1  17   4      905.51     1177.28    107.07 o 
   1  17   4     1943.41     1971.84    140.17 o 
   3  17   4     2831.86     2964.44    183.54 o 
   5  17   4     3980.08     3914.37    484.55 o 
   7  17   4     1796.43     1880.08    315.81 o 
   9  17   4      120.70      203.42     85.28 o 
  11  17   4       86.93      475.34    156.20 o 
 -10  18   4      347.97      575.65    127.03 o 
  -8  18   4      508.24      461.39    156.38 o 
  -6  18   4       58.53      182.14    104.87 o 
  -4  18   4        0.69       31.15     93.49 o 
  -2  18   4      243.78      292.16     86.01 o 
   0  18   4        0.00      186.84     69.30 o 
   2  18   4      276.60      475.52     78.35 o 
   4  18   4      185.14      337.09     68.44 o 
   6  18   4      322.76      540.91     91.85 o 
   8  18   4       24.70       84.79    107.17 o 
  -9  19   4     1240.36     1321.34    250.83 o 
  -7  19   4     3190.98     3178.67    305.54 o 
  -5  19   4     7962.13     8050.28    399.97 o 
  -3  19   4     2130.23     2264.87    241.05 o 
  -1  19   4     3409.82     3340.63    240.57 o 
   1  19   4     4758.33     5116.19    287.78 o 
   3  19   4     2092.08     2447.95    182.36 o 
   5  19   4     2937.21     2790.70    188.70 o 
   7  19   4     4090.18     3961.31    290.76 o 
  -6  20   4      232.40      459.77    150.50 o 
  -4  20   4       12.72      112.30     64.62 o 
  -2  20   4       63.49      223.43     94.63 o 
   0  20   4     2494.20     2542.28    184.19 o 
   2  20   4      307.81      536.22     96.35 o 
   4  20   4      425.00      616.52     96.85 o 
   6  20   4      274.24      330.76     77.53 o 
  -3  21   4     4000.61     4187.65    403.60 o 
  -1  21   4     2479.01     2823.84    272.43 o 
   1  21   4      473.85      956.87    143.26 o 
   3  21   4     1527.17     1654.73    203.73 o 
 -19   1   5       64.63       46.29    103.91 o 
 -17   1   5      261.77      269.78    126.50 o 
 -15   1   5      461.76      461.43    123.65 o 
 -13   1   5      738.10      678.06    136.80 o 
 -11   1   5      100.44       82.01     47.15 o 
  -9   1   5     3144.03     3253.79     90.80 o 
  -7   1   5     7096.84     6488.71    112.89 o 
  -5   1   5     4948.33     4692.72     91.83 o 
  -3   1   5     4716.15     4304.31     98.91 o 
  -1   1   5    14226.86    14725.89    232.27 o 
   1   1   5      920.06      811.70     86.25 o 
   3   1   5     7042.73     6481.28    214.70 o 
   5   1   5     6822.58     6019.80    214.16 o 
   7   1   5     5584.16     5434.82    211.25 o 
   9   1   5      764.72      812.91     87.79 o 
  11   1   5        3.94      101.05     60.26 o 
  13   1   5       16.88      -26.24     45.47 o 
  15   1   5      463.97      596.46    137.95 o 
  17   1   5        3.83       18.62     86.35 o 
 -18   2   5     4614.06     4298.24    324.04 o 
 -16   2   5     6459.37     5438.54    490.25 o 
 -14   2   5     2757.80     2712.72    239.43 o 
 -12   2   5      683.89      853.82    103.83 o 
 -10   2   5     4217.53     3989.74    156.66 o 
  -8   2   5     7908.70     8357.96    142.43 o 
  -6   2   5    47818.65    49446.51    492.23 o 
  -4   2   5    25219.12    24886.23    292.06 o 
  -2   2   5     1055.94      821.17     81.62 o 
   0   2   5     9310.54     8892.85    249.92 o 
   2   2   5    59809.79    65157.13    967.87 o 
   4   2   5    17109.54    17815.35    397.77 o 
   6   2   5    18505.90    17717.98    690.91 o 
   8   2   5    11782.66    11844.21    587.16 o 
  10   2   5      385.32      672.23     80.80 o 
  12   2   5     3154.86     2967.45    198.30 o 
  14   2   5     2930.78     2791.81    232.28 o 
  16   2   5     1113.18     1083.09    187.80 o 
 -19   3   5      427.63      295.47    143.39 o 
 -17   3   5      987.45     1084.88    179.62 o 
 -15   3   5       42.53      168.40    112.87 o 
 -13   3   5     3646.82     3473.23    175.01 o 
 -11   3   5    13575.37    12902.75    274.07 o 
  -9   3   5     3424.95     3046.85     99.54 o 
  -7   3   5    15047.19    15572.38    231.45 o 
  -5   3   5    33225.79    34056.89    374.16 o 
  -3   3   5     6923.63     6540.97    105.65 o 
  -1   3   5    22094.93    21306.94    252.53 o 
   1   3   5    96895.39   105013.13   1149.21 o 
   3   3   5    13578.93    13756.24    274.84 o 
   5   3   5     4978.10     4902.29    213.20 o 
   7   3   5    13722.32    12682.95    286.49 o 
   9   3   5     5757.71     5336.38    308.97 o 
  11   3   5     3024.81     2523.68    329.50 o 
  13   3   5     2277.60     2273.40    193.69 o 
  15   3   5       51.40       55.64     92.35 o 
  17   3   5       98.92      170.16     95.18 o 
 -18   4   5      927.07      899.41    168.65 o 
 -16   4   5     3407.18     3435.18    270.71 o 
 -14   4   5    11038.04    10237.75    424.75 o 
 -12   4   5     5006.26     5082.15    299.78 o 
 -10   4   5    15383.91    14677.47    679.46 o 
  -8   4   5    22167.95    22596.52    400.67 o 
  -6   4   5     6342.80     5688.42    129.91 o 
  -4   4   5    32717.75    32984.34    366.96 o 
  -2   4   5    76665.41    81204.32    644.01 o 
   0   4   5    26750.39    27485.75    352.24 o 
   2   4   5    45578.29    49133.36    640.92 o 
   4   4   5    33038.95    35231.47    521.32 o 
   6   4   5     5782.07     5451.41    178.86 o 
   8   4   5    15646.30    14961.79    346.60 o 
  10   4   5    15478.06    15462.22    465.77 o 
  12   4   5     3842.90     3743.86    235.34 o 
  14   4   5     2238.16     2366.89    348.88 o 
  16   4   5     1687.75     1648.18    219.27 o 
 -17   5   5     3160.16     2869.43    272.36 o 
 -15   5   5     2263.85     2284.20    287.31 o 
 -13   5   5      789.49     1043.30    107.24 o 
 -11   5   5     3608.58     3244.08    258.89 o 
  -9   5   5    12098.67    12133.64    258.60 o 
  -7   5   5    24458.53    25284.64    331.47 o 
  -5   5   5    16847.86    15487.37    230.20 o 
  -3   5   5    26721.80    27665.83    282.78 o 
  -1   5   5    38057.84    40535.70    488.60 o 
   1   5   5    47553.82    49703.19    662.53 o 
   3   5   5    22078.50    22898.69    391.53 o 
   5   5   5    18801.60    19294.13    363.94 o 
   7   5   5     9001.75     8446.92    233.19 o 
   9   5   5     7463.88     7521.63    337.48 o 
  11   5   5     1226.25     1186.90    162.65 o 
  13   5   5      500.19      474.02    122.71 o 
  15   5   5      864.42      909.82    257.67 o 
  17   5   5      876.24     1017.47    192.07 o 
 -18   6   5      167.57      400.83    109.38 o 
 -16   6   5      928.60     1023.72    166.41 o 
 -14   6   5     3092.72     3249.74    205.94 o 
 -12   6   5     6154.03     5973.54    198.09 o 
 -10   6   5     7629.07     7250.08    336.73 o 
  -8   6   5    13615.03    12844.00    264.16 o 
  -6   6   5     1653.91     1435.07     70.17 o 
  -4   6   5    10263.66    10372.75    155.02 o 
  -2   6   5    43873.17    47140.87    468.23 o 
   0   6   5    41700.24    44716.08    786.19 o 
   2   6   5    10342.39    10377.48    241.88 o 
   4   6   5     5775.28     5534.00    179.78 o 
   6   6   5     2816.85     2825.02    134.35 o 
   8   6   5     6715.29     6577.44    291.84 o 
  10   6   5     9527.71     8937.86    364.40 o 
  12   6   5     1064.09     1353.45    182.18 o 
  14   6   5      458.73      672.92    143.49 o 
  16   6   5      594.16      752.48    234.87 o 
 -17   7   5       17.59      186.97    111.73 o 
 -15   7   5     2046.68     2003.01    151.22 o 
 -13   7   5        5.67      158.56     47.55 o 
 -11   7   5     4134.19     3716.89    154.90 o 
  -9   7   5        9.93      103.17     50.65 o 
  -7   7   5     2568.56     2495.45     92.68 o 
  -5   7   5     4762.47     4965.35    134.94 o 
  -3   7   5    12933.23    12711.41    194.76 o 
  -1   7   5     2200.18     2277.48     78.16 o 
   1   7   5      215.11      314.52     47.92 o 
   3   7   5    12308.69    12948.21    289.71 o 
   5   7   5     7090.75     6599.74    205.31 o 
   7   7   5      434.82      603.87     77.94 o 
   9   7   5       58.10       80.73     82.09 o 
  11   7   5       31.70       58.12     77.53 o 
  13   7   5      390.29      406.37    112.01 o 
  15   7   5      546.59      556.35    134.77 o 
 -16   8   5      832.72      987.31    161.24 o 
 -14   8   5       21.70      131.54     58.21 o 
 -12   8   5     2802.80     2717.94    137.42 o 
 -10   8   5       14.23       94.40     41.68 o 
  -8   8   5      147.69      273.69     54.95 o 
  -6   8   5    26002.26    25232.99    334.46 o 
  -4   8   5    12710.40    13550.44    212.29 o 
  -2   8   5      254.54      234.48     38.61 o 
   0   8   5     3214.02     2837.07    111.03 o 
   2   8   5     1951.43     1960.50     98.15 o 
   4   8   5     3255.35     3074.65    141.39 o 
   6   8   5    11935.53    11402.49    285.68 o 
   8   8   5      181.29      329.53     85.57 o 
  10   8   5      979.05     1114.81    165.22 o 
  12   8   5      408.34      390.25    118.44 o 
  14   8   5      590.05      730.81    153.07 o 
  16   8   5       14.72        0.00    125.41 o 
 -17   9   5     2456.47     2950.64    385.36 o 
 -15   9   5     6705.39     6763.06    276.83 o 
 -13   9   5     2827.67     3039.74    209.11 o 
 -11   9   5      540.43      655.10     82.11 o 
  -9   9   5     8721.77     8528.57    228.21 o 
  -7   9   5    22874.64    21623.94    379.55 o 
  -5   9   5    11303.16    10819.24    451.89 o 
  -3   9   5     5128.69     4765.93    120.83 o 
  -1   9   5      251.99      363.12     41.35 o 
   1   9   5      597.36      787.21     94.72 o 
   3   9   5    15577.08    15475.28    297.64 o 
   5   9   5    19121.77    18531.59    387.15 o 
   7   9   5     3860.36     3603.65    226.51 o 
   9   9   5     4309.57     4173.34    256.35 o 
  11   9   5     1571.20     1862.93    207.98 o 
  13   9   5     1753.84     1871.90    228.89 o 
  15   9   5     3131.94     3534.81    294.74 o 
 -16  10   5       10.00      281.25     58.54 o 
 -14  10   5       61.40      325.52     71.22 o 
 -12  10   5      510.85      727.68    112.40 o 
 -10  10   5     3854.89     3547.99    152.76 o 
  -8  10   5     3203.79     2925.70    133.54 o 
  -6  10   5     2605.66     2441.34    118.51 o 
  -4  10   5      111.95      139.23     47.27 o 
  -2  10   5     2190.13     2066.16     80.81 o 
   0  10   5     5888.49     6060.51    176.74 o 
   2  10   5     2637.08     2689.84    196.91 o 
   4  10   5      524.73      628.90     86.43 o 
   6  10   5      814.72      904.54    142.52 o 
   8  10   5     1321.67     1251.18    169.41 o 
  10  10   5      524.30      641.75    138.66 o 
  12  10   5       10.69       63.95     63.53 o 
  14  10   5       13.56       69.34     90.25 o 
 -15  11   5     7565.05     7494.36    302.81 o 
 -13  11   5     9459.22     9882.24    336.47 o 
 -11  11   5     6413.86     6204.47    250.04 o 
  -9  11   5    11144.20    10702.49    317.16 o 
  -7  11   5    19604.68    19722.88    357.58 o 
  -5  11   5    13282.01    13040.61    366.52 o 
  -3  11   5    11871.71    11070.58    239.20 o 
  -1  11   5    16536.31    15025.78    294.74 o 
   1  11   5    10672.31    10000.70    241.85 o 
   3  11   5    14800.21    14460.56    301.96 o 
   5  11   5    12129.38    11932.74    714.86 o 
   7  11   5     6324.34     5910.58    305.16 o 
   9  11   5     9973.15    10437.78    429.64 o 
  11  11   5     7640.14     7027.26    367.36 o 
  13  11   5     2495.67     2875.00    286.17 o 
  15  11   5     3209.45     3348.88    321.50 o 
 -14  12   5     1667.63     1895.96    173.23 o 
 -12  12   5       45.89      243.43    102.61 o 
 -10  12   5     1619.47     1871.55    142.27 o 
  -8  12   5     7519.68     6835.05    304.41 o 
  -6  12   5     1116.74      940.24    151.54 o 
  -4  12   5      433.86      428.15     81.47 o 
  -2  12   5     4716.55     4408.36    159.78 o 
   0  12   5     1972.32     2030.94    114.34 o 
   2  12   5     5131.13     4912.74    173.44 o 
   4  12   5     4099.14     4466.60    167.49 o 
   6  12   5       12.12      124.22     62.35 o 
   8  12   5     1926.27     1759.94    221.18 o 
  10  12   5     2780.47     2650.43    255.40 o 
  12  12   5        8.61      109.11     73.29 o 
  14  12   5       19.57      301.74    181.28 o 
 -15  13   5      896.95     1247.08    146.28 o 
 -13  13   5     5442.24     5661.51    254.24 o 
 -11  13   5    14006.82    13765.78    519.90 o 
  -9  13   5     2219.04     2434.35    212.87 o 
  -7  13   5      785.15      699.81    142.52 o 
  -5  13   5     5522.18     5071.66    276.43 o 
  -3  13   5     3637.84     3264.35    171.28 o 
  -1  13   5    18096.55    16980.15    337.07 o 
   1  13   5    11818.28    11339.31    273.33 o 
   3  13   5      114.27      255.54     52.18 o 
   5  13   5      655.68      799.58    159.98 o 
   7  13   5     6206.38     5500.87   1197.13 o 
   9  13   5     2304.50     2697.79    307.83 o 
  11  13   5     5277.25     4646.20    308.24 o 
  13  13   5     3144.87     3314.03    283.78 o 
 -14  14   5       49.80      180.38    114.01 o 
 -12  14   5      264.95      499.37    131.79 o 
 -10  14   5      210.86      276.54     89.42 o 
  -8  14   5        1.13       26.98    102.61 o 
  -6  14   5     2643.34     2686.97    240.56 o 
  -4  14   5     2179.61     2208.19    266.79 o 
  -2  14   5        8.55       68.23     82.19 o 
   0  14   5      412.92      434.55     69.35 o 
   2  14   5      321.18      512.17     74.34 o 
   4  14   5      363.99      597.42     92.65 o 
   6  14   5     2674.83     2666.46    224.82 o 
   8  14   5      234.44      359.03    279.33 o 
  10  14   5      204.10      324.77    103.98 o 
  12  14   5      250.45      362.78    167.60 o 
 -13  15   5      505.83      766.17    152.74 o 
 -11  15   5      307.55      572.51    193.82 o 
  -9  15   5      593.12      705.39    145.18 o 
  -7  15   5      259.80      226.69     97.51 o 
  -5  15   5      685.73      710.39    143.98 o 
  -3  15   5      971.67      898.11    125.69 o 
  -1  15   5        6.87      125.49     32.51 o 
   1  15   5        6.30      114.16     76.28 o 
   3  15   5      426.83      556.34     78.78 o 
   5  15   5      142.00      337.26     62.73 o 
   7  15   5      189.76      423.85     98.07 o 
   9  15   5      469.99      554.68    327.22 o 
  11  15   5      205.87      256.33     93.66 o 
 -12  16   5      190.92      276.65     98.57 o 
 -10  16   5     1133.39     1215.14    185.35 o 
  -8  16   5     3398.92     3294.18    290.87 o 
  -6  16   5     2259.43     2311.92    239.84 o 
  -4  16   5      675.08      639.55    138.66 o 
  -2  16   5      983.88      988.41    118.02 o 
   0  16   5      229.48      413.33     63.28 o 
   2  16   5     1387.46     1399.79    117.93 o 
   4  16   5     3279.60     3051.07    179.31 o 
   6  16   5      562.30      667.56    124.69 o 
   8  16   5      568.21      641.74    124.99 o 
  10  16   5      730.90      972.63    224.60 o 
 -11  17   5      450.71      507.05    171.02 o 
  -9  17   5      897.50      972.29    193.49 o 
  -7  17   5      538.99      486.96    142.45 o 
  -5  17   5      318.17      426.96    155.06 o 
  -3  17   5       95.52       75.25     69.33 o 
  -1  17   5     1544.07     1586.11    150.30 o 
   1  17   5     1138.51     1445.10    121.28 o 
   3  17   5      614.71      869.15    115.49 o 
   5  17   5      105.97      383.85     75.77 o 
   7  17   5      116.26      289.72    103.75 o 
   9  17   5      344.27      509.62    112.05 o 
 -10  18   5     2326.95     2614.84    280.79 o 
  -8  18   5     3938.43     3540.12    322.37 o 
  -6  18   5    11741.04    10682.71    810.63 o 
  -4  18   5     6823.68     6451.10   1022.69 o 
  -2  18   5     1767.08     2090.56    224.89 o 
   0  18   5     6094.73     5593.68    248.34 o 
   2  18   5     4754.37     4656.17    224.05 o 
   4  18   5     4166.82     3993.77    215.56 o 
   6  18   5     8737.96     8555.80    334.10 o 
   8  18   5     2813.97     2426.46    256.23 o 
  -7  19   5        6.85       -1.61     98.00 o 
  -5  19   5       33.65      119.78    100.69 o 
  -3  19   5      711.84      609.86    135.67 o 
  -1  19   5       52.17      139.25    100.33 o 
   1  19   5      197.74      476.14    134.53 o 
   3  19   5      211.44      358.56     75.91 o 
   5  19   5       54.02      269.26     62.39 o 
   7  19   5      176.66      408.17    155.06 o 
  -6  20   5     1912.70     1840.13    252.24 o 
  -4  20   5     4890.65     4315.72    380.80 o 
  -2  20   5     5908.62     5268.64    320.03 o 
   0  20   5     5433.42     5497.34    256.53 o 
   2  20   5     4189.29     4169.19    338.62 o 
   4  20   5     2139.14     2637.17    226.02 o 
  -3  21   5      771.83     1133.42    189.92 o 
  -1  21   5       70.44      430.38    364.84 o 
   1  21   5        9.87      332.92    123.13 o 
 -18   0   6       54.65      116.29    152.78 o 
 -16   0   6     1108.69     1076.28    271.35 o 
 -14   0   6     1996.71     1833.32    289.59 o 
 -12   0   6       98.77       84.37    100.33 o 
 -10   0   6     2555.21     2722.97    241.71 o 
  -8   0   6    35807.81    35854.50    520.77 o 
  -6   0   6       10.23       92.18     49.16 o 
  -4   0   6      545.23      515.43     54.73 o 
  -2   0   6    11606.87    12923.65    328.04 o 
   0   0   6      527.95      611.11    118.57 o 
   2   0   6     3547.15     3953.95    250.83 o 
   4   0   6     1080.36      932.62    143.66 o 
   6   0   6      262.43      442.37    120.85 o 
   8   0   6      157.01      189.26     84.37 o 
  10   0   6       36.77       91.21     57.01 o 
  12   0   6      921.84      768.44    202.94 o 
  14   0   6      329.55      515.34    193.82 o 
  16   0   6     1538.95     1575.65    319.23 o 
 -17   1   6     2710.09     2725.71    285.62 o 
 -15   1   6      308.41      244.72    102.99 o 
 -13   1   6      257.62      326.98    107.21 o 
 -11   1   6     1865.66     2031.02    135.95 o 
  -9   1   6       73.78      173.58     30.85 o 
  -7   1   6     5058.84     5273.65     98.13 o 
  -5   1   6    27354.29    28544.54    333.90 o 
  -3   1   6     2445.01     2370.35     79.45 o 
  -1   1   6     1151.62     1594.79     94.92 o 
   1   1   6    10434.92    10591.29    297.45 o 
   3   1   6     3149.17     2768.87    164.18 o 
   5   1   6     5954.67     5363.45    215.90 o 
   7   1   6     7782.72     7614.75    334.06 o 
   9   1   6        9.60       68.80     44.71 o 
  11   1   6       13.59       94.90     63.51 o 
  13   1   6     4100.42     4088.15    263.59 o 
  15   1   6      562.20      683.52    156.00 o 
  17   1   6      249.27      292.16    114.17 o 
 -18   2   6      330.69      312.39    151.64 o 
 -16   2   6      745.17      763.82    159.60 o 
 -14   2   6     1204.74     1332.38    181.86 o 
 -12   2   6     9313.44     8515.44    274.26 o 
 -10   2   6    12789.89    12077.45    252.96 o 
  -8   2   6     6649.86     6303.12    144.57 o 
  -6   2   6    12786.11    12140.27    200.90 o 
  -4   2   6    17103.00    18267.24    251.96 o 
  -2   2   6     2461.51     2489.79     82.81 o 
   0   2   6     4728.93     4165.87    179.64 o 
   2   2   6     2215.25     2027.86    128.72 o 
   4   2   6      491.81      528.94     83.27 o 
   6   2   6      446.72      448.98     69.41 o 
   8   2   6     1036.64     1058.32    100.14 o 
  10   2   6       54.85      126.87     46.82 o 
  12   2   6     1048.51     1096.84    153.18 o 
  14   2   6     1155.61     1055.16    181.13 o 
  16   2   6      164.95      273.34    112.56 o 
 -17   3   6     1966.48     1761.90    226.73 o 
 -15   3   6     5416.12     5505.25    418.43 o 
 -13   3   6     4697.07     4697.80    279.60 o 
 -11   3   6     2809.83     2668.51    151.56 o 
  -9   3   6     9503.71     8464.18    176.18 o 
  -7   3   6    21574.76    20761.19    287.02 o 
  -5   3   6    31794.36    33453.59    384.20 o 
  -3   3   6    38047.41    39511.98    370.86 o 
  -1   3   6     9202.13     8183.69    148.85 o 
   1   3   6    19116.88    18117.58    326.63 o 
   3   3   6    22301.78    22979.03    397.40 o 
   5   3   6    24523.17    23654.08    994.19 o 
   7   3   6    12928.91    11801.54    383.08 o 
   9   3   6     5909.64     5575.44    351.16 o 
  11   3   6     4242.30     3898.30    235.39 o 
  13   3   6     7927.14     7351.51    508.49 o 
  15   3   6     2768.61     3005.15    281.33 o 
  17   3   6     1544.33     1455.73    253.11 o 
 -18   4   6     2120.91     2297.41    388.78 o 
 -16   4   6     2097.23     2003.12    227.94 o 
 -14   4   6     2982.27     2962.71    236.66 o 
 -12   4   6    15590.10    15727.67    390.48 o 
 -10   4   6    29865.73    28961.31    544.96 o 
  -8   4   6    10134.23     9655.38    189.18 o 
  -6   4   6    29409.56    30400.14    368.85 o 
  -4   4   6    23585.23    24792.60    317.06 o 
  -2   4   6    18199.36    18564.99    242.60 o 
   0   4   6    22654.25    21177.67    310.38 o 
   2   4   6     6486.49     6218.13    278.19 o 
   4   4   6       55.68       61.10     37.54 o 
   6   4   6     3989.70     3819.18    158.07 o 
   8   4   6     3067.35     2630.37    383.08 o 
  10   4   6     1387.47     1322.49    185.84 o 
  12   4   6     4848.75     4547.87    265.91 o 
  14   4   6     1892.21     2273.40    353.44 o 
  16   4   6      724.47      753.49    218.90 o 
 -17   5   6      186.95      299.26     90.35 o 
 -15   5   6     1754.64     1974.06    221.35 o 
 -13   5   6     5373.48     5315.51    284.91 o 
 -11   5   6     4347.08     4306.17    160.50 o 
  -9   5   6    18252.18    17535.11    756.20 o 
  -7   5   6     7761.95     7560.04    165.75 o 
  -5   5   6       67.86      137.51     33.18 o 
  -3   5   6    27322.74    27390.02    293.10 o 
  -1   5   6    84991.47    89943.38    794.91 o 
   1   5   6    24573.40    25217.71    418.50 o 
   3   5   6    15034.57    15022.64    315.92 o 
   5   5   6     7589.42     7273.26    218.57 o 
   7   5   6     6286.93     6051.73    417.29 o 
   9   5   6    17947.40    17226.65    507.04 o 
  11   5   6    11644.28    10475.54    403.88 o 
  13   5   6     1955.85     2213.53    222.79 o 
  15   5   6     2459.20     2403.38    369.40 o 
 -18   6   6      719.72      870.88    170.05 o 
 -16   6   6     3271.73     3233.31    262.09 o 
 -14   6   6     7918.15     7143.41    373.39 o 
 -12   6   6     1220.30     1215.25    106.27 o 
 -10   6   6     2235.86     2238.31    126.09 o 
  -8   6   6    19916.28    18585.57    297.08 o 
  -6   6   6    27582.26    27367.55    354.64 o 
  -4   6   6     9649.36     9872.57    147.95 o 
  -2   6   6     6490.07     6516.33    271.27 o 
   0   6   6       32.84       75.80     29.53 o 
   2   6   6       44.55      225.77     95.77 o 
   4   6   6     7972.51     7646.29    225.43 o 
   6   6   6      845.00      825.07     91.74 o 
   8   6   6      237.62      375.04     92.45 o 
  10   6   6      140.50      112.03    129.97 o 
  12   6   6      293.95      329.17    100.20 o 
  14   6   6     1635.11     1906.72    329.50 o 
  16   6   6     2948.04     3253.91    440.09 o 
 -17   7   6      143.48      163.33     82.26 o 
 -15   7   6       10.06      225.47     80.55 o 
 -13   7   6        1.32      103.95     50.74 o 
 -11   7   6      240.66      305.42     57.27 o 
  -9   7   6      746.74      745.19     93.95 o 
  -7   7   6     2618.25     2505.25     97.36 o 
  -5   7   6     3372.25     3014.02    104.78 o 
  -3   7   6     3604.10     3758.92    100.74 o 
  -1   7   6    14340.41    14750.09    269.07 o 
   1   7   6     4929.18     5144.04    195.59 o 
   3   7   6     7751.26     7883.39    432.11 o 
   5   7   6    14765.05    13775.33    323.19 o 
   7   7   6     8490.77     8195.48    329.50 o 
   9   7   6     1205.14     1261.87    166.05 o 
  11   7   6     2739.10     2419.46    228.80 o 
  13   7   6     1526.86     1596.61    204.86 o 
  15   7   6      919.51      980.51    264.51 o 
 -16   8   6       40.11      107.61     90.07 o 
 -14   8   6      325.99      474.03     81.14 o 
 -12   8   6      211.83      435.31     69.90 o 
 -10   8   6      185.38      301.16     58.27 o 
  -8   8   6      300.12      359.45     60.44 o 
  -6   8   6     2903.56     2747.01    102.84 o 
  -4   8   6     2717.72     2719.41    100.91 o 
  -2   8   6        8.69       57.88     24.11 o 
   0   8   6     2627.74     2277.69    104.26 o 
   2   8   6    12343.05    12573.23    263.26 o 
   4   8   6     3714.93     3693.12    162.22 o 
   6   8   6     8720.27     8546.22    256.96 o 
   8   8   6     8152.29     7439.80    333.73 o 
  10   8   6      683.43      807.93    147.37 o 
  12   8   6      506.71      536.90    126.90 o 
  14   8   6      303.10      344.56    117.24 o 
 -17   9   6      462.15      601.98    173.30 o 
 -15   9   6      513.64      522.81    139.59 o 
 -13   9   6      792.35      899.88     99.24 o 
 -11   9   6      128.57      213.96     51.85 o 
  -9   9   6      811.91      882.82     91.71 o 
  -7   9   6      416.97      507.78     71.27 o 
  -5   9   6     7099.38     6804.41    245.20 o 
  -3   9   6       83.04      126.98     26.57 o 
  -1   9   6      232.17      259.43     39.09 o 
   1   9   6     8383.66     8576.55    214.40 o 
   3   9   6     1177.21     1495.65    106.05 o 
   5   9   6     5384.88     5382.57    394.48 o 
   7   9   6     9668.27     9337.14    376.05 o 
   9   9   6      391.45      395.91    105.60 o 
  11   9   6       79.90      208.84     73.80 o 
  13   9   6     1290.05     1400.31    198.01 o 
  15   9   6       96.47      188.14    105.50 o 
 -16  10   6     2168.11     2501.48    228.02 o 
 -14  10   6     5689.42     5083.60    235.98 o 
 -12  10   6       64.12      185.93     56.72 o 
 -10  10   6      460.14      662.41     84.13 o 
  -8  10   6    10821.14    10306.11    391.67 o 
  -6  10   6    14586.28    14241.37    527.54 o 
  -4  10   6    19670.15    18906.94    330.93 o 
  -2  10   6    22330.76    20728.00    347.08 o 
   0  10   6     2818.09     2628.12    140.04 o 
   2  10   6    18070.06    17380.41    334.49 o 
   4  10   6    55318.37    57116.93    828.62 o 
   6  10   6    18802.12    18194.51    540.54 o 
   8  10   6     7669.73     7630.10    354.45 o 
  10  10   6     8969.96     8742.89    397.63 o 
  12  10   6     2646.49     2842.81    269.21 o 
  14  10   6     2587.34     2810.16    278.89 o 
 -15  11   6        5.96      174.96     77.53 o 
 -13  11   6        5.68      174.65    117.43 o 
 -11  11   6       13.15      205.87    142.52 o 
  -9  11   6     2520.70     2670.04    131.64 o 
  -7  11   6      168.53      188.96     49.61 o 
  -5  11   6      386.29      380.50     77.10 o 
  -3  11   6     6649.36     6094.51    223.81 o 
  -1  11   6     3180.56     2906.83    153.06 o 
   1  11   6      660.80      877.83     89.43 o 
   3  11   6     4691.59     4658.65    230.01 o 
   5  11   6     3194.44     3145.44    162.19 o 
   7  11   6      532.76      507.55    117.84 o 
   9  11   6     5718.89     5754.38    321.52 o 
  11  11   6     1592.60     1882.15    224.12 o 
  13  11   6       27.99       84.73    181.28 o 
 -14  12   6      532.59      604.19    175.58 o 
 -12  12   6     6794.64     7270.23    283.88 o 
 -10  12   6     4394.93     4351.29    205.81 o 
  -8  12   6     2288.33     2125.21    207.98 o 
  -6  12   6     3303.88     2811.05    209.59 o 
  -4  12   6     5340.21     4852.94    203.51 o 
  -2  12   6    16808.31    16015.52    402.77 o 
   0  12   6    39297.86    37439.45   1092.09 o 
   2  12   6    14801.02    13198.88    618.96 o 
   4  12   6     7917.23     7648.84    318.92 o 
   6  12   6    12108.76    11577.57    437.85 o 
   8  12   6     9597.09     9342.80    411.00 o 
  10  12   6     7663.39     7257.36    379.40 o 
  12  12   6     5925.95     5616.92    344.01 o 
 -13  13   6      310.90      423.94    107.95 o 
 -11  13   6       25.60      143.21     74.96 o 
  -9  13   6      229.50      213.23    112.87 o 
  -7  13   6     1045.24      939.49    160.37 o 
  -5  13   6     1893.33     1594.35    184.49 o 
  -3  13   6     2486.18     2229.00    205.59 o 
  -1  13   6      544.10      740.64     86.98 o 
   1  13   6      555.19      596.16     79.38 o 
   3  13   6     3226.78     2976.03    200.01 o 
   5  13   6     2613.80     2793.05    214.07 o 
   7  13   6     1269.71     1626.95    199.86 o 
   9  13   6      915.39     1018.57    250.83 o 
  11  13   6      450.08      597.12    238.29 o 
  13  13   6      373.22      600.82    319.23 o 
 -14  14   6        2.81      121.16    133.39 o 
 -12  14   6     1050.80     1158.65    182.18 o 
 -10  14   6      700.39      784.36    152.31 o 
  -8  14   6       27.74      116.32     59.47 o 
  -6  14   6      113.53      213.25     91.37 o 
  -4  14   6      561.31      527.64    242.85 o 
  -2  14   6     2701.55     2560.65    168.48 o 
   0  14   6    12801.03    11722.43    573.39 o 
   2  14   6     4963.22     4652.84    181.03 o 
   4  14   6      999.22      994.11    122.14 o 
   6  14   6     3477.42     3925.85    456.05 o 
   8  14   6     2857.31     2935.41    271.60 o 
  10  14   6     1707.85     1705.17    228.94 o 
  12  14   6     2058.88     2175.09    258.07 o 
 -13  15   6      102.98      311.95    126.55 o 
 -11  15   6        0.01      151.68    140.24 o 
  -9  15   6      230.79      279.21    115.15 o 
  -7  15   6       72.18      117.27     82.72 o 
  -5  15   6      130.39      194.96     89.60 o 
  -3  15   6      602.01      602.73     98.17 o 
  -1  15   6        3.32       51.14     46.73 o 
   1  15   6      255.57      276.82     54.32 o 
   3  15   6      133.59      303.93     55.29 o 
   5  15   6       32.76      251.65     60.53 o 
   7  15   6      352.74      616.70    124.03 o 
   9  15   6      691.68      946.12    176.28 o 
  11  15   6       57.53      269.41    105.85 o 
 -12  16   6     1096.99     1292.86    369.40 o 
 -10  16   6      212.98      350.11    104.09 o 
  -8  16   6      146.54      124.08     92.78 o 
  -6  16   6        0.27       94.00     86.89 o 
  -4  16   6      117.39      135.82     90.37 o 
  -2  16   6      195.23      187.72     75.96 o 
   0  16   6      617.01      648.93    101.37 o 
   2  16   6      539.68      526.34     86.97 o 
   4  16   6     2716.11     2962.83    185.14 o 
   6  16   6      705.55     1207.64    198.38 o 
   8  16   6      357.05      685.05    224.60 o 
  10  16   6       39.66      118.96     82.28 o 
 -11  17   6      599.56     1118.97    339.76 o 
  -9  17   6     1613.71     1463.43    226.92 o 
  -7  17   6     5154.21     4512.69    305.39 o 
  -5  17   6     5182.39     4581.68    306.69 o 
  -3  17   6     2233.09     2318.26    240.85 o 
  -1  17   6     1165.55     1244.56    139.98 o 
   1  17   6     1288.63     1189.45    134.17 o 
   3  17   6     2489.34     2480.04    177.19 o 
   5  17   6     4731.88     4760.12    238.34 o 
   7  17   6     3012.45     3180.43    259.92 o 
   9  17   6      974.79     1162.44    238.29 o 
  -8  18   6       94.98       92.98    107.13 o 
  -6  18   6        1.55       21.26     89.91 o 
  -4  18   6        0.16        9.12     82.23 o 
  -2  18   6      127.53      275.79    125.41 o 
   0  18   6      258.68      375.17     74.88 o 
   2  18   6       29.66      133.31    164.18 o 
   4  18   6      660.34      776.99    112.75 o 
   6  18   6      136.53      324.53     89.60 o 
   8  18   6       89.88      312.70    119.71 o 
  -7  19   6     3006.52     3042.38    303.67 o 
  -5  19   6     7582.41     6987.64    392.49 o 
  -3  19   6     2751.34     2803.62    271.39 o 
  -1  19   6     3208.02     3421.27    250.41 o 
   1  19   6     6135.68     5589.63    320.81 o 
   3  19   6     3296.87     3090.00    185.48 o 
   5  19   6     2746.97     2908.84    194.58 o 
  -4  20   6        2.73       44.87     90.25 o 
  -2  20   6      129.45      433.79    115.07 o 
   0  20   6      882.05     1086.70    132.15 o 
   2  20   6       18.24      269.83    125.41 o 
 -17   1   7      714.08      667.03    242.85 o 
 -15   1   7      228.29      236.41    109.50 o 
 -13   1   7      926.81      754.85    145.38 o 
 -11   1   7     6632.31     6249.65    277.12 o 
  -9   1   7       62.07      110.59     41.87 o 
  -7   1   7       35.39       27.85     32.57 o 
  -5   1   7     2466.49     2352.72     83.96 o 
  -3   1   7      523.16      656.98     68.06 o 
  -1   1   7      203.79      237.65     64.93 o 
   1   1   7     3334.91     3187.37    237.15 o 
   3   1   7     7547.83     7319.87    265.14 o 
   5   1   7     2000.19     2141.99    148.31 o 
   7   1   7       59.05       71.03     58.70 o 
   9   1   7     1915.90     1996.89    129.68 o 
  11   1   7     3894.53     3719.11    226.51 o 
  13   1   7      632.42      672.75    152.36 o 
  15   1   7     1242.33     1338.71    211.20 o 
 -18   2   7     2123.73     2088.26    274.74 o 
 -16   2   7     1889.92     1491.51    208.70 o 
 -14   2   7       82.20      135.51     71.14 o 
 -12   2   7     1976.31     1816.76    147.12 o 
 -10   2   7     5020.11     4786.44    161.24 o 
  -8   2   7       20.20      145.21     37.52 o 
  -6   2   7    20806.50    19940.47    283.48 o 
  -4   2   7    20260.23    21680.40    295.00 o 
  -2   2   7       67.59       65.95     32.42 o 
   0   2   7     1719.98     1456.89    133.80 o 
   2   2   7    13410.65    13930.10    549.54 o 
   4   2   7     7503.27     6990.14    478.85 o 
   6   2   7    32844.23    32571.54    913.24 o 
   8   2   7     8856.91     8118.21    454.91 o 
  10   2   7      123.13      220.40     59.90 o 
  12   2   7     3028.29     2878.71    206.40 o 
  14   2   7     4242.34     3795.05    276.82 o 
  16   2   7      519.47      667.70    212.06 o 
 -17   3   7      853.82      945.07    202.94 o 
 -15   3   7      208.73      191.50     86.35 o 
 -13   3   7      508.57      727.98     94.06 o 
 -11   3   7     9854.67     9354.96    290.34 o 
  -9   3   7      281.77      356.44     46.99 o 
  -7   3   7     2179.38     2107.93     87.72 o 
  -5   3   7     1946.02     2131.43     86.58 o 
  -3   3   7     2321.73     2603.57     75.64 o 
  -1   3   7     5045.42     4456.51    145.50 o 
   1   3   7    10545.82    10285.23    245.16 o 
   3   3   7       49.33       62.96     38.08 o 
   5   3   7     2193.40     2337.80    134.53 o 
   7   3   7    14519.21    13409.17   1364.73 o 
   9   3   7     6921.88     6890.82    411.58 o 
  11   3   7     5175.09     4889.30    269.04 o 
  13   3   7     5536.06     4822.72    424.13 o 
  15   3   7      226.95      246.02    120.90 o 
 -18   4   7        2.57       91.21    141.38 o 
 -16   4   7        6.12      125.25     62.41 o 
 -14   4   7     2825.57     2735.61    247.31 o 
 -12   4   7     3638.33     3517.35    325.45 o 
 -10   4   7     5078.21     4640.29    196.09 o 
  -8   4   7     4064.19     3805.03    120.59 o 
  -6   4   7     1017.81     1067.04     72.32 o 
  -4   4   7     4455.58     4618.75    127.71 o 
  -2   4   7    16702.65    16838.59    240.74 o 
   0   4   7    14075.40    13885.48    289.71 o 
   2   4   7    18955.39    18129.19    451.49 o 
   4   4   7    14589.35    14991.96    333.21 o 
   6   4   7     8420.26     7310.25    410.44 o 
   8   4   7    10823.74    10430.29    535.86 o 
  10   4   7    11006.63    10437.46    399.06 o 
  12   4   7     3726.56     3522.16    237.62 o 
  14   4   7     1750.07     1922.25    337.48 o 
  16   4   7     1766.50     1693.33    241.79 o 
 -17   5   7     2564.52     2597.49    269.03 o 
 -15   5   7     1196.48     1295.07    195.86 o 
 -13   5   7     3165.79     2908.65    174.99 o 
 -11   5   7     4455.98     3801.13    197.26 o 
  -9   5   7     1707.01     2129.83    205.87 o 
  -7   5   7     2014.78     1916.45     91.27 o 
  -5   5   7     6507.14     6235.57    153.67 o 
  -3   5   7     1842.00     2099.82     73.72 o 
  -1   5   7      260.28      231.68     40.63 o 
   1   5   7     2687.37     2670.49    136.81 o 
   3   5   7     6145.92     5979.43    233.73 o 
   5   5   7    15978.09    15365.82    475.43 o 
   7   5   7     9330.57     9201.83    270.02 o 
   9   5   7     5649.91     5330.85    278.05 o 
  11   5   7     3418.46     3194.82    225.73 o 
  13   5   7     3227.28     3214.40    249.31 o 
  15   5   7     1599.03     1580.21    332.92 o 
 -16   6   7      435.99      691.23    144.80 o 
 -14   6   7       24.21      103.00     60.29 o 
 -12   6   7      288.21      307.01     71.96 o 
 -10   6   7      101.36      142.89     64.14 o 
  -8   6   7     1969.18     2023.61     91.05 o 
  -6   6   7      894.19      789.69     68.81 o 
  -4   6   7        8.81       46.91     29.79 o 
  -2   6   7     5853.55     5499.55    131.24 o 
   0   6   7     6465.68     6299.74    169.14 o 
   2   6   7     3659.52     3640.14    154.26 o 
   4   6   7     9709.09     9650.63    580.32 o 
   6   6   7     1173.48     1412.97    119.68 o 
   8   6   7     1573.67     1694.75    184.67 o 
  10   6   7     6105.63     5417.99    293.70 o 
  12   6   7     2174.82     1932.26    223.46 o 
  14   6   7      785.92      774.25    161.56 o 
 -17   7   7      166.53      332.64    107.17 o 
 -15   7   7     2327.60     2526.13    173.98 o 
 -13   7   7     1639.69     1809.63    144.90 o 
 -11   7   7      307.60      522.40     69.41 o 
  -9   7   7      179.24      278.32     53.11 o 
  -7   7   7     1337.54     1389.04     87.16 o 
  -5   7   7     1115.93     1034.09     74.98 o 
  -3   7   7      434.46      557.80     65.07 o 
  -1   7   7     1374.44     1357.55     93.71 o 
   1   7   7     4285.74     3932.66    141.06 o 
   3   7   7     2844.75     2758.85    139.49 o 
   5   7   7     5127.22     4635.14    187.40 o 
   7   7   7       51.84      113.42     43.87 o 
   9   7   7      353.43      401.12    102.38 o 
  11   7   7      479.33      797.26    139.92 o 
  13   7   7        9.75      114.86     61.81 o 
  15   7   7     1078.63     1023.83    282.75 o 
 -16   8   7       29.32      162.99     72.54 o 
 -14   8   7     2421.91     2370.69    191.52 o 
 -12   8   7      736.68      803.00     93.45 o 
 -10   8   7     2397.93     2417.84    129.54 o 
  -8   8   7     2382.30     2195.50    118.27 o 
  -6   8   7     2472.06     2399.49    102.31 o 
  -4   8   7      190.05      220.85     60.27 o 
  -2   8   7     6194.83     5594.16    138.94 o 
   0   8   7       60.99      104.23     38.40 o 
   2   8   7      301.41      341.80     58.45 o 
   4   8   7      172.65      200.40     57.30 o 
   6   8   7     1728.87     1747.16    179.00 o 
   8   8   7       58.78      101.48     80.95 o 
  10   8   7       91.80      197.29     79.24 o 
  12   8   7     1090.01     1487.64    195.86 o 
  14   8   7      754.83     1093.33    178.78 o 
 -15   9   7      709.45      913.93    119.54 o 
 -13   9   7      159.41      272.35     92.14 o 
 -11   9   7      182.73      354.37     62.56 o 
  -9   9   7     2416.80     2309.00    156.61 o 
  -7   9   7     9035.52     8480.27    230.49 o 
  -5   9   7    14080.66    13150.89    277.78 o 
  -3   9   7    18442.03    18362.67    345.30 o 
  -1   9   7     3982.23     3923.55    141.05 o 
   1   9   7      899.16     1033.01     90.44 o 
   3   9   7     8517.27     8134.19    256.56 o 
   5   9   7    13115.96    12952.30    337.22 o 
   7   9   7     2433.63     2262.25    224.60 o 
   9   9   7     1354.07     1420.50    185.23 o 
  11   9   7      405.53      399.20    111.22 o 
  13   9   7      399.84      425.59    112.82 o 
 -16  10   7       90.80      377.85     74.17 o 
 -14  10   7      292.82      409.33     78.13 o 
 -12  10   7      211.66      290.21     54.07 o 
 -10  10   7        8.71       80.00     47.34 o 
  -8  10   7     1085.40     1139.49    102.79 o 
  -6  10   7       22.49      114.13     34.62 o 
  -4  10   7      138.07      241.61     51.83 o 
  -2  10   7      260.32      203.70     61.62 o 
   0  10   7      146.32      199.98     45.72 o 
   2  10   7       91.74      148.33     52.07 o 
   4  10   7       89.19      251.31     63.53 o 
   6  10   7      125.87      299.01    123.13 o 
   8  10   7      246.89      285.50    117.43 o 
  10  10   7      728.75      944.00    163.51 o 
  12  10   7      478.89      657.73    143.17 o 
  14  10   7       55.47      167.24    221.18 o 
 -15  11   7      576.01      818.25    139.30 o 
 -13  11   7     1505.89     1833.18    347.74 o 
 -11  11   7     1410.70     1431.04    171.02 o 
  -9  11   7     5586.65     5808.06    222.44 o 
  -7  11   7     8712.13     8145.51    372.03 o 
  -5  11   7     4848.26     4552.54    195.92 o 
  -3  11   7    14796.70    13271.86    349.56 o 
  -1  11   7    17355.65    16366.44    395.27 o 
   1  11   7     4962.24     4709.02    173.42 o 
   3  11   7    12020.50    12099.71    290.02 o 
   5  11   7    13741.93    14122.95    692.05 o 
   7  11   7     2915.70     2905.15    229.85 o 
   9  11   7     3071.14     2953.29    242.71 o 
  11  11   7     2446.62     2381.79    434.39 o 
  13  11   7      784.39      955.00    186.29 o 
 -14  12   7     1080.50     1276.98    145.52 o 
 -12  12   7       57.44      136.81     47.05 o 
 -10  12   7      806.19      955.05    155.59 o 
  -8  12   7     1529.32     1653.04    190.18 o 
  -6  12   7      331.44      252.38     93.48 o 
  -4  12   7      570.20      613.90     98.20 o 
  -2  12   7     8885.59     8602.80    284.98 o 
   0  12   7       60.30      131.10     45.43 o 
   2  12   7       45.11      139.90     49.95 o 
   4  12   7     1730.65     1861.19    141.69 o 
   6  12   7       82.34      300.65     81.41 o 
   8  12   7      694.40      739.19    145.11 o 
  10  12   7     2923.85     2891.48    274.77 o 
  12  12   7      167.14      299.13     98.41 o 
 -13  13   7      354.55      365.92    169.88 o 
 -11  13   7     4830.22     4252.99    273.29 o 
  -9  13   7      420.84      574.29    125.27 o 
  -7  13   7      532.79      556.62    194.96 o 
  -5  13   7     2583.38     2466.58    225.74 o 
  -3  13   7      454.39      562.19     98.60 o 
  -1  13   7     7379.54     7776.75    278.06 o 
   1  13   7    15374.50    15297.56    393.82 o 
   3  13   7     2186.69     2264.03    134.45 o 
   5  13   7      270.42      505.37    109.61 o 
   7  13   7     1610.70     1720.38    203.14 o 
   9  13   7      499.73      625.60    136.40 o 
  11  13   7     1401.94     1854.43    238.57 o 
 -12  14   7      445.16      462.05    114.45 o 
 -10  14   7      337.68      452.14    164.18 o 
  -8  14   7     1021.13     1158.09    174.80 o 
  -6  14   7     1773.77     1893.50    213.42 o 
  -4  14   7     1032.55     1077.43    164.79 o 
  -2  14   7      140.57      254.99     71.13 o 
   0  14   7      177.77      234.42     67.88 o 
   2  14   7      857.45     1117.27    107.45 o 
   4  14   7      766.93      894.28    144.68 o 
   6  14   7      850.57     1179.21    196.10 o 
   8  14   7      243.87      353.41    114.17 o 
  10  14   7       41.41       98.10     58.03 o 
 -11  15   7       10.80      164.74     79.81 o 
  -9  15   7       23.79      126.35     64.49 o 
  -7  15   7       85.44       56.96    109.45 o 
  -5  15   7      479.13      518.94    137.29 o 
  -3  15   7      170.20      248.38     65.58 o 
  -1  15   7       62.10      130.63     56.98 o 
   1  15   7      710.86      886.25    118.55 o 
   3  15   7      643.03      768.22     88.49 o 
   5  15   7       63.53      235.37     87.79 o 
   7  15   7       18.22      182.70     63.00 o 
   9  15   7       46.85      211.15     95.66 o 
 -10  16   7       23.36      128.18    166.46 o 
  -8  16   7      184.99      322.02    122.51 o 
  -6  16   7       67.76       73.60     80.46 o 
  -4  16   7      186.30      209.78    105.19 o 
  -2  16   7     2206.94     1898.57    165.41 o 
   0  16   7       14.53       58.16     42.49 o 
   2  16   7       54.94      112.59     53.95 o 
   4  16   7      432.43      726.71    101.83 o 
   6  16   7      450.30      441.30    104.89 o 
   8  16   7      566.94      702.98    152.78 o 
  -9  17   7       59.44       84.08     94.23 o 
  -7  17   7      315.66      265.59    117.13 o 
  -5  17   7      139.99       27.92     85.27 o 
  -3  17   7     1380.51     1256.59    201.24 o 
  -1  17   7       21.50      108.47     65.26 o 
   1  17   7      700.23      799.49    114.33 o 
   3  17   7      272.84      416.57    111.96 o 
   5  17   7      302.50      436.15    106.03 o 
   7  17   7      231.41      387.85    216.62 o 
  -8  18   7      584.53      815.03    181.81 o 
  -6  18   7     4381.17     4131.82    335.20 o 
  -4  18   7     3876.34     3893.05    291.79 o 
  -2  18   7      342.68      338.86    123.28 o 
   0  18   7     1289.98     1308.24    145.76 o 
   2  18   7     2280.91     2671.09    255.37 o 
   4  18   7     2632.02     2840.09    210.43 o 
   6  18   7     3671.37     3983.41    515.34 o 
  -5  19   7      618.86      490.74    145.18 o 
  -3  19   7      723.78      680.33    170.55 o 
  -1  19   7      722.77      985.39    165.96 o 
   1  19   7      456.13      557.82    114.60 o 
   3  19   7      140.31      238.29     63.53 o 
  -2  20   7     1764.97     2536.73    269.14 o 
   0  20   7     2976.82     3058.05    319.23 o 
 -18   0   8     6469.33     5794.10    549.54 o 
 -16   0   8     6506.34     6152.10    526.74 o 
 -14   0   8     1294.38     1014.71    250.83 o 
 -12   0   8    19549.54    17484.92    795.81 o 
 -10   0   8    36616.89    34706.52    732.72 o 
  -8   0   8     2524.37     2445.26    165.81 o 
  -6   0   8     8537.95     7935.05    293.12 o 
  -4   0   8     2519.48     2503.53    163.36 o 
  -2   0   8     2164.36     2285.34    185.84 o 
   0   0   8    13083.09    12452.42    522.18 o 
   2   0   8        8.58       43.32     68.41 o 
   4   0   8    17585.94    17220.41    645.31 o 
   6   0   8      240.09      300.99    118.57 o 
   8   0   8     2087.04     1828.76    232.59 o 
  10   0   8       62.85      148.22    109.45 o 
  12   0   8      102.41      253.11    157.34 o 
  14   0   8       37.56      -27.36    100.33 o 
 -17   1   8     2451.78     2328.07    277.31 o 
 -15   1   8        4.74       93.03     82.09 o 
 -13   1   8      447.78      514.78    176.72 o 
 -11   1   8      201.47      285.49     59.50 o 
  -9   1   8       21.59       65.90     37.20 o 
  -7   1   8      630.82      640.95     75.37 o 
  -5   1   8    11253.90    10874.00    201.34 o 
  -3   1   8      152.87      144.33     45.79 o 
  -1   1   8     2030.27     2062.84    353.44 o 
   1   1   8     3739.72     3477.13    191.85 o 
   3   1   8      214.25      176.30     70.45 o 
   5   1   8      920.11     1008.67    174.44 o 
   7   1   8     5535.05     4846.18    239.43 o 
   9   1   8        3.83       66.27     50.91 o 
  11   1   8      276.94      373.45    102.87 o 
  13   1   8     1425.26     1716.73    234.87 o 
  15   1   8      200.63      159.94    101.62 o 
 -18   2   8     1696.35     1538.52    316.95 o 
 -16   2   8     3514.72     3251.60    295.71 o 
 -14   2   8     4718.02     4365.93    287.81 o 
 -12   2   8     2644.35     2456.26    181.23 o 
 -10   2   8     5061.54     4782.96    214.26 o 
  -8   2   8     7475.22     6781.89    196.12 o 
  -6   2   8     1975.41     2040.97     90.52 o 
  -4   2   8     1014.45     1023.75     69.59 o 
  -2   2   8       33.57       44.59     40.92 o 
   0   2   8     7973.09     7237.15    499.37 o 
   2   2   8     3966.53     4054.10    208.69 o 
   4   2   8        4.77       82.85     57.78 o 
   6   2   8      779.81      743.33    139.09 o 
   8   2   8     2653.61     2310.18    163.04 o 
  10   2   8      439.80      373.57     75.94 o 
  12   2   8      104.05      283.19    108.31 o 
  14   2   8        3.02       12.67     78.35 o 
 -17   3   8      720.59      755.40    155.18 o 
 -15   3   8       72.32      178.99     91.86 o 
 -13   3   8       36.92       75.25     75.25 o 
 -11   3   8      209.82      411.60     95.94 o 
  -9   3   8     1410.39     1558.32    116.51 o 
  -7   3   8      144.11      231.77     41.46 o 
  -5   3   8     2349.48     2035.47     92.30 o 
  -3   3   8     2203.17     2176.84     87.32 o 
  -1   3   8      198.12      215.08     69.79 o 
   1   3   8     3151.41     2969.27    182.18 o 
   3   3   8     1216.86     1397.12    112.88 o 
   5   3   8     2058.31     2183.18    130.87 o 
   7   3   8     5156.49     5423.36    210.95 o 
   9   3   8     2482.72     2431.85    202.94 o 
  11   3   8      562.14      783.80    135.32 o 
  13   3   8     1210.00     1352.19    285.03 o 
  15   3   8      604.83      630.93    164.98 o 
 -16   4   8       85.07      173.30     75.09 o 
 -14   4   8     1522.52     1466.28    197.62 o 
 -12   4   8       99.10      323.50     79.48 o 
 -10   4   8      990.17     1089.50    164.89 o 
  -8   4   8      897.48      940.93     72.93 o 
  -6   4   8     2779.35     2649.45    103.41 o 
  -4   4   8     4243.90     3935.35    125.10 o 
  -2   4   8     8826.38     8713.25    172.18 o 
   0   4   8    26842.02    26880.14    457.18 o 
   2   4   8    15070.91    14912.84    332.51 o 
   4   4   8     1497.34     1598.01    141.38 o 
   6   4   8    11582.37    10792.36    298.68 o 
   8   4   8     8323.41     7803.57    259.31 o 
  10   4   8     1732.71     2079.59    213.99 o 
  12   4   8     1020.93     1120.50    172.50 o 
  14   4   8       55.39       77.53    132.25 o 
 -17   5   8     2354.74     2264.42    266.03 o 
 -15   5   8      129.02      123.86     79.42 o 
 -13   5   8       68.35      255.94     71.35 o 
 -11   5   8       22.38      165.44     52.04 o 
  -9   5   8      223.48      425.40     80.32 o 
  -7   5   8      929.15     1036.71     82.61 o 
  -5   5   8     5387.61     5122.40    145.60 o 
  -3   5   8      620.21      667.59     71.19 o 
  -1   5   8      407.51      322.50     48.70 o 
   1   5   8      241.86      303.17     61.46 o 
   3   5   8     1795.84     1912.42    129.97 o 
   5   5   8        4.51       77.49     74.11 o 
   7   5   8      341.46      438.01     78.90 o 
   9   5   8     3861.52     3753.86    238.95 o 
  11   5   8     2381.57     2520.04    230.15 o 
  13   5   8        7.53      161.54     72.50 o 
  15   5   8      798.93      893.86    273.63 o 
 -16   6   8      259.24      380.18     93.91 o 
 -14   6   8      219.21      539.41     89.16 o 
 -12   6   8      351.68      505.82     83.75 o 
 -10   6   8        9.35      119.78     81.98 o 
  -8   6   8     4257.75     4275.92    157.98 o 
  -6   6   8     8429.35     7794.48    185.43 o 
  -4   6   8     8437.20     7818.22    183.71 o 
  -2   6   8    11279.47    11411.22    232.92 o 
   0   6   8     3263.55     3319.00    190.40 o 
   2   6   8    11407.22    10450.39    464.03 o 
   4   6   8    24206.16    23540.83    464.75 o 
   6   6   8     7665.06     7615.05    254.77 o 
   8   6   8     1539.53     1494.00    179.81 o 
  10   6   8     1312.87     1231.78    171.58 o 
  12   6   8       22.09      156.64     71.77 o 
  14   6   8       32.73       19.55    132.25 o 
 -17   7   8      957.10     1062.22    171.42 o 
 -15   7   8      609.76      877.94    109.25 o 
 -13   7   8     1573.26     1980.05    194.91 o 
 -11   7   8     2515.98     2673.12    163.97 o 
  -9   7   8     4583.86     4305.20    252.58 o 
  -7   7   8      912.73      989.31     79.46 o 
  -5   7   8     1325.24     1341.13     89.85 o 
  -3   7   8     7444.25     6932.49    195.26 o 
  -1   7   8     7028.96     6562.63    179.54 o 
   1   7   8     2330.67     2312.47    128.79 o 
   3   7   8       69.13      111.73     51.03 o 
   5   7   8      285.62      434.90     79.07 o 
   7   7   8      748.69     1018.58    119.71 o 
   9   7   8      372.27      407.73    105.19 o 
  11   7   8       42.96       28.11     68.74 o 
  13   7   8       88.07      208.71     74.93 o 
 -16   8   8      123.90      189.00     81.24 o 
 -14   8   8        9.49      101.83     71.83 o 
 -12   8   8      324.72      539.17     90.01 o 
 -10   8   8      130.87      229.11     92.19 o 
  -8   8   8     1037.08     1174.52    104.62 o 
  -6   8   8      257.18      363.85     55.43 o 
  -4   8   8       51.06       19.05     34.63 o 
  -2   8   8     1967.89     1787.08    107.48 o 
   0   8   8     1031.40     1048.07    103.53 o 
   2   8   8     1768.46     1413.78    121.20 o 
   4   8   8     4084.23     3875.85    177.09 o 
   6   8   8        5.77       80.32     78.67 o 
   8   8   8       30.30      102.49     68.94 o 
  10   8   8        0.95       76.10     63.00 o 
  12   8   8      649.08     1137.45    221.18 o 
  14   8   8      348.05      440.47    102.44 o 
 -15   9   8     1400.80     1723.25    236.34 o 
 -13   9   8     1431.43     1831.68    171.60 o 
 -11   9   8      523.21      579.28     78.74 o 
  -9   9   8     7556.02     7168.27    298.10 o 
  -7   9   8     3034.72     2934.18    138.81 o 
  -5   9   8       76.84      139.54     49.93 o 
  -3   9   8     8377.00     8026.73    359.09 o 
  -1   9   8     7557.92     7028.50    247.05 o 
   1   9   8      344.72      421.71     68.60 o 
   3   9   8     3545.36     3095.05    160.22 o 
   5   9   8     1624.12     1500.61    132.01 o 
   7   9   8        1.85       39.90     62.88 o 
   9   9   8      832.82     1034.36    166.59 o 
  11   9   8      193.98      272.49     96.38 o 
  13   9   8      268.98      320.60     93.79 o 
 -14  10   8     1947.94     2509.44    179.85 o 
 -12  10   8       89.20      274.47     70.07 o 
 -10  10   8       32.09      245.21    104.02 o 
  -8  10   8     7185.76     6707.61    215.65 o 
  -6  10   8     1889.21     2028.12    170.61 o 
  -4  10   8       22.96       40.12     45.77 o 
  -2  10   8     3310.59     3217.28    246.12 o 
   0  10   8      266.67      265.70     57.29 o 
   2  10   8      362.89      354.83     70.69 o 
   4  10   8     3955.98     3833.58    185.08 o 
   6  10   8     1452.63     1331.12    171.71 o 
   8  10   8      365.52      499.74    150.50 o 
  10  10   8     2403.93     2684.95    237.67 o 
  12  10   8      416.35      684.83    144.15 o 
 -15  11   8       18.96      150.36    265.65 o 
 -13  11   8      365.77      658.23    116.69 o 
 -11  11   8      261.42      389.68     69.93 o 
  -9  11   8       63.63      266.12     54.36 o 
  -7  11   8      224.79      382.44     79.48 o 
  -5  11   8     2959.42     2536.57    153.52 o 
  -3  11   8      247.70      347.24     80.47 o 
  -1  11   8     1716.11     1544.65    141.29 o 
   1  11   8      701.71      702.74     89.06 o 
   3  11   8      865.65     1012.85    116.68 o 
   5  11   8      175.38      216.12     60.40 o 
   7  11   8      360.06      371.52    104.63 o 
   9  11   8     1000.91      937.06    164.36 o 
  11  11   8      611.73      686.49    143.41 o 
 -14  12   8        0.32      266.79     95.77 o 
 -12  12   8     1490.20     1829.81    364.84 o 
 -10  12   8      564.26      637.39    132.66 o 
  -8  12   8       86.13      305.43     74.20 o 
  -6  12   8      352.79      305.30    107.00 o 
  -4  12   8      176.01      242.61     60.14 o 
  -2  12   8       37.43       50.35     50.31 o 
   0  12   8      807.44      860.36    118.29 o 
   2  12   8      654.42      787.18     94.07 o 
   4  12   8      220.10      315.26     69.14 o 
   6  12   8       66.63      185.54     62.71 o 
   8  12   8      588.13      890.86    185.84 o 
  10  12   8      956.01      937.51    173.54 o 
  12  12   8      979.25     1033.77    177.91 o 
 -13  13   8      790.19      843.55    183.56 o 
 -11  13   8      279.53      308.38    128.83 o 
  -9  13   8     1303.64     1353.45    188.32 o 
  -7  13   8     1578.16     1378.98    189.45 o 
  -5  13   8      280.23      310.72    101.62 o 
  -3  13   8      739.38      774.60    107.26 o 
  -1  13   8      752.83      691.73    109.09 o 
   1  13   8      381.91      449.32     95.00 o 
   3  13   8      353.47      534.97     78.16 o 
   5  13   8      102.41      206.62     68.99 o 
   7  13   8      389.38      524.35    179.00 o 
   9  13   8      839.53      802.40    158.75 o 
  11  13   8       48.63      329.24    106.03 o 
 -12  14   8       67.36      247.41     84.37 o 
 -10  14   8       66.18      188.35     82.09 o 
  -8  14   8      924.77     1118.66    336.34 o 
  -6  14   8      577.19      608.14    143.26 o 
  -4  14   8      281.53      264.86     94.76 o 
  -2  14   8     1885.26     1857.63    210.33 o 
   0  14   8       24.26      121.30     58.61 o 
   2  14   8       19.37       75.02     49.56 o 
   4  14   8      665.71      987.80    148.29 o 
   6  14   8      142.72      284.54     70.01 o 
   8  14   8        2.48       25.35     57.31 o 
  10  14   8        0.86       51.28     69.22 o 
 -11  15   8     1002.50     1194.96    179.51 o 
  -9  15   8      239.97      346.52     99.62 o 
  -7  15   8      948.04      841.55    176.94 o 
  -5  15   8     2840.00     2762.88    596.28 o 
  -3  15   8        3.24      143.89     69.39 o 
  -1  15   8     1000.59      986.26    128.02 o 
   1  15   8      225.68      268.24     77.27 o 
   3  15   8      737.24     1083.66    131.32 o 
   5  15   8      323.64      454.12    144.80 o 
   7  15   8      214.52      224.47    127.69 o 
   9  15   8      624.76      594.92    134.45 o 
 -10  16   8     1132.17     1426.92    199.34 o 
  -8  16   8       59.85       94.78     93.08 o 
  -6  16   8      169.08      167.48    104.66 o 
  -4  16   8      641.68      748.13    163.17 o 
  -2  16   8     1345.98     1453.05    152.82 o 
   0  16   8     3706.64     3356.09    205.01 o 
   2  16   8      697.50      803.50    109.05 o 
   4  16   8       21.59      193.67     70.69 o 
   6  16   8      193.54      331.04    137.95 o 
   8  16   8      334.63      555.43    110.69 o 
  -9  17   8       70.01       35.66    103.04 o 
  -7  17   8      231.29      367.38    145.75 o 
  -5  17   8      588.33      550.26    152.26 o 
  -3  17   8      440.21      399.15    131.40 o 
  -1  17   8      116.08      129.02     63.42 o 
   1  17   8       62.75      111.13     46.79 o 
   3  17   8      533.79      624.35    171.02 o 
   5  17   8     1181.83     1283.52    182.36 o 
   7  17   8      645.29      712.89    138.91 o 
  -6  18   8      213.42      244.00    163.04 o 
  -4  18   8       44.92      124.25     99.93 o 
  -2  18   8       98.50      102.55     88.61 o 
   0  18   8      299.65      328.15     84.86 o 
   2  18   8      298.33      495.46     88.50 o 
   4  18   8      260.70      383.68    111.73 o 
  -3  19   8      280.13      420.52    140.90 o 
  -1  19   8      173.43      256.99    107.13 o 
   1  19   8     2029.86     2161.88    235.41 o 
 -17   1   9     6140.85     5426.60    374.03 o 
 -15   1   9     3470.06     2851.11    280.21 o 
 -13   1   9     6055.35     5230.07    310.38 o 
 -11   1   9     9741.82     9444.15    444.98 o 
  -9   1   9     6743.27     5783.60    190.04 o 
  -7   1   9     6943.33     6609.15    199.15 o 
  -5   1   9    13548.62    13052.48    284.16 o 
  -3   1   9     6037.28     5886.83    185.93 o 
  -1   1   9    11602.48    10914.28    361.91 o 
   1   1   9    11670.90     9984.83    767.30 o 
   3   1   9     3582.57     2894.45    237.15 o 
   5   1   9     5487.68     5144.48    256.31 o 
   7   1   9     9454.89     9184.20    394.48 o 
   9   1   9     7491.89     7148.12    264.51 o 
  11   1   9     4699.96     4660.88    274.77 o 
  13   1   9     1260.20     1329.39    198.01 o 
  15   1   9        5.37      -78.25     80.84 o 
 -16   2   9     1750.50     1601.69    228.81 o 
 -14   2   9       36.21       72.77     63.55 o 
 -12   2   9      594.99      687.27     92.88 o 
 -10   2   9       81.92      141.53     47.06 o 
  -8   2   9       19.53       99.32     41.14 o 
  -6   2   9    11944.50    11483.34    310.04 o 
  -4   2   9     2126.96     2001.82    152.97 o 
  -2   2   9     3123.41     2664.72    177.36 o 
   0   2   9      187.97      242.52     76.47 o 
   2   2   9      926.10      763.00    119.02 o 
   4   2   9      385.53      327.81     97.30 o 
   6   2   9     2431.19     2303.69    142.26 o 
   8   2   9      853.16      978.01    120.10 o 
  10   2   9       55.97      134.99     57.48 o 
  12   2   9      556.72      751.73    135.67 o 
  14   2   9      454.42      498.78    150.60 o 
 -17   3   9      176.55      428.29    239.43 o 
 -15   3   9     2284.83     2094.10    312.39 o 
 -13   3   9      669.35      917.88    115.44 o 
 -11   3   9      596.93      791.92    164.62 o 
  -9   3   9      799.45      925.19     92.75 o 
  -7   3   9     2425.61     2283.90    120.02 o 
  -5   3   9       78.42      149.89     35.25 o 
  -3   3   9     1665.14     1714.47    128.90 o 
  -1   3   9      312.93      305.32    139.09 o 
   1   3   9     3243.91     2699.76    513.06 o 
   3   3   9     7251.85     7180.27    236.17 o 
   5   3   9     8495.47     8149.25    460.61 o 
   7   3   9       22.58      107.47     57.30 o 
   9   3   9       82.68      178.05    111.73 o 
  11   3   9      203.39      294.61     83.23 o 
  13   3   9       28.39       15.96     70.69 o 
 -16   4   9      651.63      790.44    163.17 o 
 -14   4   9        1.79       49.24     51.73 o 
 -12   4   9      763.99      985.45    134.46 o 
 -10   4   9        9.22      141.07     58.30 o 
  -8   4   9      813.22      912.36     90.93 o 
  -6   4   9     2275.76     2348.77    102.52 o 
  -4   4   9     1836.36     1859.32     94.17 o 
  -2   4   9     2696.71     2400.76    172.50 o 
   0   4   9       29.60       81.33     57.01 o 
   2   4   9     2316.77     2049.52    126.98 o 
   4   4   9      571.02      491.92     86.37 o 
   6   4   9       85.58      123.66     50.01 o 
   8   4   9      374.90      433.70     82.87 o 
  10   4   9     1437.62     1501.59    184.61 o 
  12   4   9       18.58       24.32     46.91 o 
  14   4   9       23.67      114.01     86.65 o 
 -17   5   9      611.06      716.82    145.63 o 
 -15   5   9      306.67      529.37    133.80 o 
 -13   5   9      361.38      606.87     97.75 o 
 -11   5   9       40.91      187.47     56.86 o 
  -9   5   9     1783.20     1703.31    142.57 o 
  -7   5   9     7451.22     7179.46    228.41 o 
  -5   5   9     8024.26     7177.19    181.53 o 
  -3   5   9     2140.78     2071.48    116.17 o 
  -1   5   9     2765.50     2712.75    152.78 o 
   1   5   9      266.17      328.52     65.67 o 
   3   5   9       12.18       32.97     41.91 o 
   5   5   9      924.70     1097.38    118.09 o 
   7   5   9      450.39      520.77     88.03 o 
   9   5   9      279.28      311.62     94.97 o 
  11   5   9      368.85      376.94    100.76 o 
  13   5   9      213.15      204.38     75.09 o 
 -16   6   9     3813.53     3681.56    281.15 o 
 -14   6   9     1068.20     1177.46    133.07 o 
 -12   6   9     2981.89     3064.74    196.73 o 
 -10   6   9     4255.62     4208.22    204.14 o 
  -8   6   9     1184.97     1475.25    134.94 o 
  -6   6   9     8746.99     8666.16    204.96 o 
  -4   6   9     6246.38     5952.80    185.04 o 
  -2   6   9     1928.99     1754.56    122.09 o 
   0   6   9     4600.72     4461.24    176.59 o 
   2   6   9     4350.17     4258.79    181.84 o 
   4   6   9      232.50      340.67     86.65 o 
   6   6   9     2726.56     2853.68    161.63 o 
   8   6   9     1151.70     1372.71    181.28 o 
  10   6   9      112.59      177.74     70.77 o 
  12   6   9      386.55      524.31    125.27 o 
  14   6   9      101.07      153.08     62.71 o 
 -15   7   9     1100.11     1364.93    149.15 o 
 -13   7   9      441.48      908.11    136.65 o 
 -11   7   9      152.77      357.81     75.29 o 
  -9   7   9     4991.59     4686.80    237.88 o 
  -7   7   9    12901.43    12189.15    335.71 o 
  -5   7   9     1250.17     1490.74     97.83 o 
  -3   7   9     3642.40     3691.64    221.41 o 
  -1   7   9     1649.60     1503.83    173.33 o 
   1   7   9     1103.61     1280.72    115.32 o 
   3   7   9      975.13      970.98    112.55 o 
   5   7   9     2176.55     2138.09    143.06 o 
   7   7   9      207.92      231.54     62.01 o 
   9   7   9       76.07      133.39     64.94 o 
  11   7   9       47.36       98.17     57.66 o 
  13   7   9      157.63      226.39     87.60 o 
 -16   8   9     1635.65     1538.49    211.15 o 
 -14   8   9     7618.60     7039.61    292.52 o 
 -12   8   9     4070.33     4261.30    215.74 o 
 -10   8   9     5741.08     5721.25    240.43 o 
  -8   8   9    11924.65    10856.06    322.97 o 
  -6   8   9     3943.56     3914.25    182.40 o 
  -4   8   9     6586.28     6384.20    197.37 o 
  -2   8   9    18248.63    17612.23    410.27 o 
   0   8   9     4603.85     4444.29    200.54 o 
   2   8   9     3263.53     3127.04    163.32 o 
   4   8   9     4171.28     3888.05    307.83 o 
   6   8   9      953.37     1088.88    122.55 o 
   8   8   9     2125.92     2365.07    229.74 o 
  10   8   9     5739.02     5362.45    317.33 o 
  12   8   9      778.00      842.50    152.76 o 
 -15   9   9       55.46      222.37     85.74 o 
 -13   9   9      137.57      280.76    124.22 o 
 -11   9   9     3117.52     3181.06    186.42 o 
  -9   9   9      505.75      781.51     91.87 o 
  -7   9   9       15.08      127.97     45.62 o 
  -5   9   9      395.50      571.76     75.43 o 
  -3   9   9      588.25      584.81     96.46 o 
  -1   9   9        1.14      127.66     52.05 o 
   1   9   9       49.76      109.04     51.03 o 
   3   9   9      237.98      381.63    116.29 o 
   5   9   9     1358.12     1454.41    189.26 o 
   7   9   9      474.70      758.83    137.96 o 
   9   9   9      904.84     1339.56    190.18 o 
  11   9   9      571.90      850.58    163.87 o 
  13   9   9       90.85      262.17     77.53 o 
 -14  10   9     1030.86     1267.47    166.69 o 
 -12  10   9     1116.34     1279.03    140.12 o 
 -10  10   9     2319.38     2321.88    143.64 o 
  -8  10   9     4576.31     4454.86    177.00 o 
  -6  10   9     3061.38     3128.47    134.12 o 
  -4  10   9     4295.50     4007.06    192.03 o 
  -2  10   9     1483.49     1558.08    144.38 o 
   0  10   9      377.78      359.98    153.11 o 
   2  10   9     1564.84     1677.73    129.46 o 
   4  10   9     3301.89     3066.79    167.21 o 
   6  10   9      958.22     1192.91    170.86 o 
   8  10   9     1210.03     1477.69    196.14 o 
  10  10   9      474.87      466.98    117.25 o 
  12  10   9      136.96      167.58     79.93 o 
 -13  11   9      131.12      264.29     68.51 o 
 -11  11   9     2280.89     2479.89    140.65 o 
  -9  11   9      868.61      990.59    124.16 o 
  -7  11   9        7.79       88.47     60.45 o 
  -5  11   9      593.97      593.94     93.59 o 
  -3  11   9      385.90      493.02     86.13 o 
  -1  11   9      266.83      389.94     87.78 o 
   1  11   9      418.09      502.99     97.40 o 
   3  11   9     1020.92     1160.41    125.98 o 
   5  11   9     1589.51     1775.31    150.20 o 
   7  11   9      273.68      390.19    145.94 o 
   9  11   9     1681.16     2596.76    312.39 o 
  11  11   9     1040.35     1326.79    290.73 o 
 -12  12   9       39.84      250.83     84.37 o 
 -10  12   9        2.02      189.02     75.56 o 
  -8  12   9      488.11      585.70    115.89 o 
  -6  12   9      100.42       16.88     66.97 o 
  -4  12   9      108.59      284.05     62.46 o 
  -2  12   9     2416.06     2448.70    169.42 o 
   0  12   9      444.60      553.71     96.30 o 
   2  12   9       13.28       93.25     61.02 o 
   4  12   9       12.07      179.40     53.14 o 
   6  12   9      421.17      520.94    110.38 o 
   8  12   9       79.88      259.41     94.45 o 
  10  12   9     1210.87     1360.65    206.80 o 
 -13  13   9     1909.05     2396.54    351.16 o 
 -11  13   9        8.84      192.66     83.23 o 
  -9  13   9     2869.47     2673.89    226.92 o 
  -7  13   9     6602.35     5835.04    325.51 o 
  -5  13   9     3482.12     3197.84    238.04 o 
  -3  13   9     2733.09     2610.08    176.04 o 
  -1  13   9     1176.85     1216.65    137.71 o 
   1  13   9       70.29      133.43     57.70 o 
   3  13   9     1202.65     1303.48    173.58 o 
   5  13   9      374.77      466.60    204.08 o 
   7  13   9      709.96      969.83    158.08 o 
   9  13   9      215.17      469.79    115.54 o 
 -12  14   9      464.76      862.56    207.50 o 
 -10  14   9     1529.14     1675.85    320.37 o 
  -8  14   9     1823.57     1745.57    318.09 o 
  -6  14   9     3432.35     3157.24    277.10 o 
  -4  14   9     4205.57     4082.85    396.76 o 
  -2  14   9      143.71      270.37    107.80 o 
   0  14   9      212.79      265.46     77.40 o 
   2  14   9     1268.81     1425.19    156.94 o 
   4  14   9     1043.39     1324.05    280.47 o 
   6  14   9     1269.48     1558.11    324.93 o 
   8  14   9      779.10      852.97    161.61 o 
 -11  15   9     3735.41     4000.64    281.33 o 
  -9  15   9     2879.65     3123.97    324.93 o 
  -7  15   9     3337.60     3077.83    284.71 o 
  -5  15   9     5044.86     4716.83    452.63 o 
  -3  15   9     5560.29     5484.81    277.14 o 
  -1  15   9     3964.43     3924.51    216.51 o 
   1  15   9     2495.15     2430.64    197.81 o 
   3  15   9     1024.29     1124.16    234.87 o 
   5  15   9      106.39      200.75     60.32 o 
   7  15   9       31.27      196.74     61.90 o 
  -8  16   9      727.08      813.13    181.66 o 
  -6  16   9     1429.56     1385.00    215.14 o 
  -4  16   9     1646.79     1524.16    296.43 o 
  -2  16   9       33.44      107.00     53.86 o 
   0  16   9      333.65      351.61     92.02 o 
   2  16   9      456.96      675.90    117.98 o 
   4  16   9      209.98      351.16    129.97 o 
   6  16   9      399.14      415.42     89.30 o 
  -7  17   9     1000.19     1022.68    199.92 o 
  -5  17   9     2283.14     2035.76    255.25 o 
  -3  17   9     1455.28     1376.79    215.90 o 
  -1  17   9     1506.30     2026.67    187.39 o 
   1  17   9     1957.25     2063.89    189.67 o 
   3  17   9       46.51      170.59     68.51 o 
   5  17   9        9.97      159.62     75.25 o 
  -4  18   9      104.79      177.13    115.57 o 
  -2  18   9      988.54     1068.93    199.08 o 
   0  18   9      171.06      291.81     79.81 o 
   2  18   9      156.58      323.92     95.77 o 
 -16   0  10     3269.76     2791.02    426.41 o 
 -14   0  10     3440.27     3363.36    426.41 o 
 -12   0  10    20801.82    19571.35    871.05 o 
 -10   0  10    14734.93    13619.73    523.32 o 
  -8   0  10     4520.53     4399.08    314.67 o 
  -6   0  10    39389.44    38302.30    842.55 o 
  -4   0  10    49531.28    48957.16    937.36 o 
  -2   0  10    43321.38    42282.58   1197.13 o 
   0   0  10    65232.16    65536.53   1625.81 o 
   2   0  10    37615.50    34436.27   1071.72 o 
   4   0  10     5520.54     4592.41    364.84 o 
   6   0  10    11892.65    10981.66    570.06 o 
   8   0  10    10487.83     9421.97    529.02 o 
  10   0  10     4204.25     3648.39    237.15 o 
  12   0  10     1830.17     2116.07    326.08 o 
  14   0  10      200.29      312.39    155.06 o 
 -15   1  10       65.63      173.22     82.52 o 
 -13   1  10       23.71      176.30     81.32 o 
 -11   1  10       51.28      227.66     49.14 o 
  -9   1  10     1525.31     1823.55    139.88 o 
  -7   1  10        0.18       79.37     41.18 o 
  -5   1  10     8617.86     8298.24    233.11 o 
  -3   1  10       53.00      139.43     52.95 o 
  -1   1  10     3196.84     3180.04    201.53 o 
   1   1  10      270.86      215.75    101.54 o 
   3   1  10      337.18      339.45    100.76 o 
   5   1  10      212.48      230.34     93.14 o 
   7   1  10      682.40      626.97    128.96 o 
   9   1  10      239.26      364.01     77.68 o 
  11   1  10       49.35      191.54     71.83 o 
  13   1  10      521.04      976.16    155.59 o 
 -16   2  10     1305.21     1052.99    243.99 o 
 -14   2  10     3799.79     3311.43    430.97 o 
 -12   2  10     2187.52     2310.23    175.67 o 
 -10   2  10     1889.27     2095.59    120.80 o 
  -8   2  10    14944.50    13927.78    315.12 o 
  -6   2  10    26921.98    26022.98    448.17 o 
  -4   2  10    21612.23    20576.71    390.74 o 
  -2   2  10    25249.18    24840.55    607.84 o 
   0   2  10    21225.43    21422.36    590.58 o 
   2   2  10    16283.17    15338.61    471.45 o 
   4   2  10    15083.82    14308.64    684.07 o 
   6   2  10     6393.87     5896.69    234.32 o 
   8   2  10     1719.19     1609.03    144.58 o 
  10   2  10     1161.16     1157.48    132.01 o 
  12   2  10      124.10      209.56     71.63 o 
  14   2  10       15.98      173.19     70.96 o 
 -15   3  10        0.30      182.65    116.29 o 
 -13   3  10        2.04      148.17     81.05 o 
 -11   3  10      949.61     1052.78    122.81 o 
  -9   3  10     1101.30     1204.62    135.27 o 
  -7   3  10      374.07      568.52     75.84 o 
  -5   3  10      207.22      302.89     60.26 o 
  -3   3  10       16.32       58.07     41.16 o 
  -1   3  10       46.28       68.47     64.99 o 
   1   3  10        3.37       24.55     74.11 o 
   3   3  10      533.48      594.47     95.31 o 
   5   3  10        0.35       26.30     94.63 o 
   7   3  10      215.27      260.24     69.41 o 
   9   3  10        4.23       82.68     51.88 o 
  11   3  10       22.63       91.50     62.46 o 
  13   3  10       78.15       52.45     70.69 o 
 -16   4  10      428.09      336.72    216.62 o 
 -14   4  10       67.91      111.63     91.21 o 
 -12   4  10      821.56     1066.30    127.69 o 
 -10   4  10       53.21      168.67     54.99 o 
  -8   4  10     5206.60     4996.62    186.28 o 
  -6   4  10     1342.19     1445.67    112.41 o 
  -4   4  10     1794.87     1635.92    133.44 o 
  -2   4  10     3178.87     2881.93    233.73 o 
   0   4  10     2091.01     2079.83    128.42 o 
   2   4  10     3215.10     2771.71    220.04 o 
   4   4  10     4243.29     4000.93    188.88 o 
   6   4  10        4.90       -1.82     43.41 o 
   8   4  10       28.18       32.59     42.62 o 
  10   4  10      435.40      494.90    108.74 o 
  12   4  10     1159.31      895.26    181.28 o 
 -15   5  10     1569.72     1757.34    232.17 o 
 -13   5  10      756.31      963.38    126.22 o 
 -11   5  10     2737.34     2781.06    173.23 o 
  -9   5  10     2086.81     1975.56    157.95 o 
  -7   5  10     3506.39     3574.22    152.74 o 
  -5   5  10    11215.47    11047.73    239.18 o 
  -3   5  10     1551.07     1582.16    128.63 o 
  -1   5  10      107.43      185.69     74.12 o 
   1   5  10     3704.08     3598.10    168.36 o 
   3   5  10     3224.68     3183.56    165.35 o 
   5   5  10     2176.99     2289.67    156.20 o 
   7   5  10     2293.12     2410.19    164.25 o 
   9   5  10      112.47      265.40     86.05 o 
  11   5  10      145.72      249.46     87.27 o 
  13   5  10      911.39      896.09    162.94 o 
 -16   6  10     1796.71     1701.02    230.87 o 
 -14   6  10     3073.51     2856.91    190.11 o 
 -12   6  10      326.09      642.36    123.46 o 
 -10   6  10      223.56      322.17     67.15 o 
  -8   6  10     1325.68     1645.00    109.67 o 
  -6   6  10     1753.95     2112.85    105.00 o 
  -4   6  10       78.12      184.58     41.94 o 
  -2   6  10       13.22       97.61     64.01 o 
   0   6  10     1047.08      966.91    146.73 o 
   2   6  10      668.96      767.32    104.14 o 
   4   6  10     1153.02     1163.45    140.24 o 
   6   6  10      590.73      655.02    103.23 o 
   8   6  10      139.75      357.12     98.32 o 
  10   6  10     1594.69     1518.82    195.66 o 
  12   6  10      679.16      718.17    144.15 o 
 -15   7  10     4990.27     5077.55    248.71 o 
 -13   7  10     8383.44     8368.68    319.90 o 
 -11   7  10     4505.78     4470.77    222.00 o 
  -9   7  10     6040.56     5951.03    331.17 o 
  -7   7  10     6702.59     6609.14    190.56 o 
  -5   7  10     9957.13     9372.71    246.38 o 
  -3   7  10    10672.54    10345.86    262.28 o 
  -1   7  10    12343.36    11762.83    502.79 o 
   1   7  10     9618.92     9268.11    282.04 o 
   3   7  10     6383.11     6050.16    248.55 o 
   5   7  10     3500.14     3482.18    182.15 o 
   7   7  10     3921.24     3986.73    313.53 o 
   9   7  10     5842.99     5831.63    324.90 o 
  11   7  10     3556.03     3713.97    268.77 o 
 -14   8  10      856.40     1251.79    147.74 o 
 -12   8  10      577.08      904.61    123.91 o 
 -10   8  10      394.56      645.43     98.45 o 
  -8   8  10     1039.72     1146.86    108.85 o 
  -6   8  10        6.69      272.00     55.26 o 
  -4   8  10       41.63       96.18     37.60 o 
  -2   8  10        7.68       92.59     53.18 o 
   0   8  10      378.80      411.86    123.13 o 
   2   8  10      418.75      434.42     80.37 o 
   4   8  10      244.87      359.18     72.98 o 
   6   8  10       15.83       45.75     41.52 o 
   8   8  10      124.11      235.67     89.22 o 
  10   8  10      298.15      491.75    120.52 o 
  12   8  10      226.20      412.28    113.75 o 
 -13   9  10     6223.74     6117.45    273.99 o 
 -11   9  10     2327.58     2459.95    188.81 o 
  -9   9  10     4640.33     4895.78    225.77 o 
  -7   9  10     5739.69     5678.94    202.65 o 
  -5   9  10     3171.67     3158.73    142.26 o 
  -3   9  10    11194.75    10488.74    269.85 o 
  -1   9  10    10295.98     9982.51    319.85 o 
   1   9  10     4077.76     4271.95    257.17 o 
   3   9  10     5906.35     5791.83    233.08 o 
   5   9  10     4113.05     4048.22    200.58 o 
   7   9  10     2424.32     2757.07    250.83 o 
   9   9  10     5515.25     5597.05    327.89 o 
  11   9  10     3055.24     3419.08    628.21 o 
 -14  10  10       58.56      249.84     88.91 o 
 -12  10  10     1643.83     1950.21    182.06 o 
 -10  10  10     3070.56     3039.97    178.46 o 
  -8  10  10      139.53      297.07     55.44 o 
  -6  10  10      113.89      260.40     50.49 o 
  -4  10  10        5.67      145.74     62.84 o 
  -2  10  10      833.49      812.92    114.85 o 
   0  10  10      527.00      779.49    116.23 o 
   2  10  10      135.51      272.79     91.52 o 
   4  10  10     2311.28     2371.33    162.76 o 
   6  10  10       22.64      142.25     50.69 o 
   8  10  10      735.05      926.92    298.71 o 
  10  10  10       15.80      148.63    149.36 o 
 -13  11  10      286.91      598.96    105.17 o 
 -11  11  10      595.80      812.44    141.78 o 
  -9  11  10      149.77      319.79     68.92 o 
  -7  11  10      590.51      770.10    137.79 o 
  -5  11  10     1911.29     1982.12    149.54 o 
  -3  11  10       12.92       63.13     63.79 o 
  -1  11  10      347.00      383.60     90.17 o 
   1  11  10     1558.83     1632.56    187.01 o 
   3  11  10      369.91      637.62    144.80 o 
   5  11  10      291.39      403.17     98.05 o 
   7  11  10     2058.86     1887.26    220.76 o 
   9  11  10       49.88      135.97    106.03 o 
 -12  12  10      469.65      677.23    155.06 o 
 -10  12  10      665.92      936.57    119.03 o 
  -8  12  10     2691.19     2733.28    230.82 o 
  -6  12  10     1434.37     1539.39    222.32 o 
  -4  12  10      174.11      318.84     78.48 o 
  -2  12  10      338.29      350.98     82.27 o 
   0  12  10       56.19      131.08     55.35 o 
   2  12  10      315.68      396.61    114.01 o 
   4  12  10     1025.55     1355.84    202.94 o 
   6  12  10      620.30      920.91    137.79 o 
   8  12  10       37.97      124.81     60.96 o 
  10  12  10      295.77      474.82    118.57 o 
 -11  13  10      784.13      953.14    202.94 o 
  -9  13  10     1547.05     1806.76    213.09 o 
  -7  13  10      887.01      927.73    171.08 o 
  -5  13  10     1478.54     1826.87    218.12 o 
  -3  13  10     3764.62     3604.19    201.15 o 
  -1  13  10     1404.65     1762.02    171.06 o 
   1  13  10      733.86      727.77    116.67 o 
   3  13  10     1384.34     1418.91    184.35 o 
   5  13  10      609.39      996.70    148.36 o 
   7  13  10      425.93      804.90    336.34 o 
   9  13  10      558.37      574.23    155.06 o 
 -10  14  10     1115.03     1452.49    191.86 o 
  -8  14  10     3137.03     2680.78    278.19 o 
  -6  14  10     3863.67     3457.46    279.07 o 
  -4  14  10     3316.37     3017.73    258.60 o 
  -2  14  10     2608.93     2512.31    182.54 o 
   0  14  10      488.28      480.30     94.11 o 
   2  14  10     2260.35     2251.88    263.37 o 
   4  14  10     4243.77     4264.06    410.44 o 
   6  14  10     1152.57     1229.54    181.28 o 
   8  14  10      589.78      798.10    158.84 o 
  -9  15  10     1667.20     1678.91    285.03 o 
  -7  15  10     3313.22     3573.88    311.92 o 
  -5  15  10     6131.41     5745.66    381.94 o 
  -3  15  10     2347.39     2386.15    179.37 o 
  -1  15  10      417.65      649.92    112.18 o 
   1  15  10     3226.26     3190.46    206.86 o 
   3  15  10     2355.94     2296.21    337.48 o 
   5  15  10     1517.97     1662.30    305.55 o 
  -8  16  10     1107.43     1263.35    220.74 o 
  -6  16  10      858.71      721.40    165.96 o 
  -4  16  10     1951.78     1699.52    231.37 o 
  -2  16  10     2296.19     1929.91    181.57 o 
   0  16  10     4011.74     4014.83    238.79 o 
   2  16  10     1787.52     1886.64    184.66 o 
   4  16  10      208.70      223.46    102.61 o 
  -5  17  10      478.99      597.71    156.18 o 
  -3  17  10     1259.32     1431.66    222.96 o 
  -1  17  10     2264.40     2410.53    205.62 o 
   1  17  10     1102.55     1276.16    160.57 o 
   3  17  10      227.85      369.40    123.13 o 
 -15   1  11     2954.95     2615.34    280.33 o 
 -13   1  11     8053.05     6817.36    373.70 o 
 -11   1  11    17332.80    16722.26    372.26 o 
  -9   1  11    11424.52    11172.87    291.34 o 
  -7   1  11     7140.61     7346.69    231.43 o 
  -5   1  11    23324.12    21399.24    413.83 o 
  -3   1  11    27070.37    26767.25    874.47 o 
  -1   1  11    27741.48    26309.56    660.27 o 
   1   1  11    17011.31    16086.86    506.22 o 
   3   1  11     4636.52     3782.16    245.88 o 
   5   1  11     2792.90     2592.97    211.66 o 
   7   1  11     6061.46     5174.49    286.95 o 
   9   1  11     4464.85     3846.52    203.66 o 
  11   1  11     3423.22     3233.85    264.51 o 
  13   1  11     3312.48     3678.90    268.43 o 
 -16   2  11     1082.86     1040.46    186.02 o 
 -14   2  11       73.29      105.04     76.39 o 
 -12   2  11       13.32      118.39     89.18 o 
 -10   2  11        1.60      213.98     61.22 o 
  -8   2  11     2295.73     2283.77    133.55 o 
  -6   2  11       38.65      222.28     54.50 o 
  -4   2  11     2235.46     2449.06    149.15 o 
  -2   2  11      313.46      442.30    111.73 o 
   0   2  11      680.21      509.06    120.90 o 
   2   2  11       39.73       36.74     70.45 o 
   4   2  11      619.26      583.59    131.95 o 
   6   2  11        0.56       47.82     53.10 o 
   8   2  11      124.01      276.49     75.50 o 
  10   2  11      459.22      580.94    124.15 o 
  12   2  11       37.64      412.72    145.94 o 
 -15   3  11     1522.44     1413.70    249.69 o 
 -13   3  11      745.91      983.65    123.53 o 
 -11   3  11       10.39      184.36     90.21 o 
  -9   3  11     3919.10     3603.31    197.15 o 
  -7   3  11    14304.82    13908.58    328.29 o 
  -5   3  11     3827.33     3580.18    160.08 o 
  -3   3  11     2006.25     2095.77    194.92 o 
  -1   3  11      856.40     1094.84    156.30 o 
   1   3  11      323.71      430.97     79.99 o 
   3   3  11     2602.03     2529.82    158.68 o 
   5   3  11     2412.94     2376.15    161.63 o 
   7   3  11       55.33      154.57     67.27 o 
   9   3  11      190.62      261.17     64.14 o 
  11   3  11      268.02      395.45    156.20 o 
 -14   4  11        1.15      187.83     77.59 o 
 -12   4  11       34.34      192.55    100.33 o 
 -10   4  11      808.61      978.79    125.36 o 
  -8   4  11     2410.45     2300.13    132.76 o 
  -6   4  11     4215.24     4165.12    172.92 o 
  -4   4  11     1089.83     1279.01    126.76 o 
  -2   4  11       17.30       28.89    101.47 o 
   0   4  11      962.94      988.59    153.82 o 
   2   4  11     1930.63     1754.50    131.72 o 
   4   4  11     2747.46     2636.22    164.32 o 
   6   4  11     3722.51     3521.10    190.23 o 
   8   4  11     1066.16     1046.37    126.14 o 
  10   4  11        3.83       54.38     55.97 o 
  12   4  11      100.69      240.84     83.55 o 
 -15   5  11      205.09      223.46     88.52 o 
 -13   5  11      688.86      758.35    111.02 o 
 -11   5  11        1.26       70.30    156.20 o 
  -9   5  11      510.63      584.74    101.28 o 
  -7   5  11      166.35      213.96     49.58 o 
  -5   5  11      896.89     1108.09    109.08 o 
  -3   5  11     1114.48     1076.04    151.64 o 
  -1   5  11     1914.87     2031.66    250.83 o 
   1   5  11      783.67      860.05    142.52 o 
   3   5  11     1376.97     1380.36    175.58 o 
   5   5  11      842.34     1042.45    126.99 o 
   7   5  11      194.33      271.10     75.09 o 
   9   5  11      474.10      514.26    123.65 o 
  11   5  11      618.72      646.88    132.81 o 
 -14   6  11     1660.91     1991.52    162.07 o 
 -12   6  11     3413.06     3165.87    193.13 o 
 -10   6  11     3733.89     3501.75    194.76 o 
  -8   6  11     3794.74     3410.84    155.44 o 
  -6   6  11     7614.14     7098.17    231.05 o 
  -4   6  11     8406.54     8315.51    237.14 o 
  -2   6  11     7144.63     6966.86    750.20 o 
   0   6  11     7857.69     7260.42    671.53 o 
   2   6  11     6917.50     6837.84    247.80 o 
   4   6  11     4185.06     3906.31    263.37 o 
   6   6  11     5874.38     5443.75    238.91 o 
   8   6  11     2781.69     2459.94    275.91 o 
  10   6  11     1310.71     1326.87    196.68 o 
  12   6  11     1500.87     1963.56    239.34 o 
 -13   7  11      101.66      179.42     63.05 o 
 -11   7  11      290.14      455.24     82.27 o 
  -9   7  11       26.98      137.78     94.28 o 
  -7   7  11     1366.36     1562.40    121.81 o 
  -5   7  11      418.83      687.07     82.17 o 
  -3   7  11     2228.66     2257.53    223.46 o 
  -1   7  11     2078.09     1950.85    243.99 o 
   1   7  11      764.30      820.19    146.06 o 
   3   7  11     4290.24     4181.15    197.84 o 
   5   7  11     3929.31     3564.91    191.63 o 
   7   7  11      342.29      436.16     80.49 o 
   9   7  11      831.79      980.02    165.84 o 
  11   7  11      669.25      844.84    159.41 o 
 -14   8  11     6547.72     6512.21    290.94 o 
 -12   8  11     6382.89     5921.16    267.35 o 
 -10   8  11     4424.13     4328.23    222.49 o 
  -8   8  11     6215.47     6151.01    258.42 o 
  -6   8  11     3081.09     2856.75    136.82 o 
  -4   8  11     8174.36     7739.48    475.19 o 
  -2   8  11    24507.80    23071.31    747.92 o 
   0   8  11    12417.70    12535.72    477.71 o 
   2   8  11     4454.90     4407.58    377.38 o 
   4   8  11     4336.73     4391.43    208.28 o 
   6   8  11     2841.00     2863.23    298.71 o 
   8   8  11     3213.74     3124.52    247.58 o 
  10   8  11     5220.83     4496.58    336.34 o 
 -13   9  11      529.15      692.69    105.76 o 
 -11   9  11      157.17      479.20     80.77 o 
  -9   9  11       18.96      134.32     53.16 o 
  -7   9  11      192.91      382.63     86.65 o 
  -5   9  11       57.66      176.47     43.23 o 
  -3   9  11      167.37      181.57     67.96 o 
  -1   9  11      234.91      476.45    153.92 o 
   1   9  11     4157.98     4381.57    267.13 o 
   3   9  11     1076.37     1084.26    162.04 o 
   5   9  11      141.46      250.90     69.14 o 
   7   9  11     1730.41     1781.18    251.97 o 
   9   9  11     1112.45     1394.64    203.23 o 
 -12  10  11      568.17      747.65    103.98 o 
 -10  10  11     2581.19     2765.74    179.26 o 
  -8  10  11     2838.49     2889.07    314.67 o 
  -6  10  11     2492.06     2562.73    154.23 o 
  -4  10  11     3666.70     3428.46    188.00 o 
  -2  10  11     2819.91     2914.75    182.00 o 
   0  10  11     2993.00     2917.96    229.96 o 
   2  10  11     2383.34     2554.58    305.55 o 
   4  10  11     1059.47     1263.82    174.97 o 
   6  10  11     1151.43     1383.27    263.37 o 
   8  10  11     1699.90     1842.08    220.60 o 
  10  10  11      428.82      604.38    161.90 o 
 -11  11  11       35.57      167.23    125.41 o 
  -9  11  11       31.68      280.47     98.05 o 
  -7  11  11       29.78      166.19    103.75 o 
  -5  11  11      176.14      276.54     68.27 o 
  -3  11  11       29.51      164.66     84.49 o 
  -1  11  11      279.26      295.30     78.09 o 
   1  11  11     2711.98     2516.36    236.43 o 
   3  11  11     1478.72     1154.69    169.28 o 
   5  11  11      996.16     1272.90    168.17 o 
   7  11  11     2434.03     2469.51    281.61 o 
   9  11  11      770.33      926.07    241.71 o 
 -10  12  11       14.63      353.25     89.39 o 
  -8  12  11       27.03      280.11     69.79 o 
  -6  12  11      777.71      914.81    293.01 o 
  -4  12  11       80.11      241.89     66.36 o 
  -2  12  11     2899.14     3006.03    194.20 o 
   0  12  11      288.58      408.72     99.66 o 
   2  12  11      132.02      257.05     96.91 o 
   4  12  11       84.72      260.96     79.51 o 
   6  12  11        3.03      239.01     70.07 o 
   8  12  11       14.14      172.30     63.80 o 
  -9  13  11      716.59      883.25    226.88 o 
  -7  13  11     2125.08     2072.92    241.45 o 
  -5  13  11      929.62     1241.31    223.46 o 
  -3  13  11     1771.23     1992.25    179.38 o 
  -1  13  11     2494.11     2346.63    182.49 o 
   1  13  11      690.21      716.21    135.64 o 
   3  13  11     5389.57     5035.72    306.01 o 
   5  13  11     7341.76     7533.93    579.18 o 
   7  13  11     1703.63     2226.06    674.95 o 
  -8  14  11      794.69     1153.22    177.51 o 
  -6  14  11     2646.44     2465.10    346.60 o 
  -4  14  11     2903.35     2573.46    263.62 o 
  -2  14  11      186.30      345.06     99.79 o 
   0  14  11      891.04     1071.56    141.86 o 
   2  14  11     2912.26     3025.70    271.51 o 
   4  14  11     1174.63     1213.09    257.67 o 
   6  14  11      996.71     1201.69    266.79 o 
  -7  15  11      957.23     1081.30    197.27 o 
  -5  15  11     1446.47     1151.94    203.14 o 
  -3  15  11     3382.35     2979.47    203.99 o 
  -1  15  11     5666.73     5723.21    301.56 o 
   1  15  11     4878.22     4643.97    300.55 o 
   3  15  11     2885.06     3591.39    378.52 o 
  -4  16  11     1530.16     1544.33    229.42 o 
  -2  16  11      348.08      461.24    107.34 o 
   0  16  11     1243.73     1378.65    165.53 o 
   2  16  11     1592.73     2168.51    335.20 o 
 -14   0  12     1087.31     1089.96    246.27 o 
 -12   0  12     6156.39     5073.55    437.81 o 
 -10   0  12     8134.06     7546.75    348.01 o 
  -8   0  12      135.64      264.43     72.09 o 
  -6   0  12      429.79      512.52    106.27 o 
  -4   0  12     1567.89     1819.64    266.79 o 
  -2   0  12     6781.59     6197.71    440.09 o 
   0   0  12    10342.36    10060.44    579.18 o 
   2   0  12     8502.10     7985.42    519.90 o 
   4   0  12     3507.01     3199.18    330.64 o 
   6   0  12     7427.29     7235.22    501.65 o 
   8   0  12    11406.14    11059.19    631.63 o 
  10   0  12     8939.36     8459.71    396.76 o 
 -15   1  12      286.27      380.47    128.83 o 
 -13   1  12       67.69      191.92     92.78 o 
 -11   1  12      212.04      402.15     99.09 o 
  -9   1  12      386.30      593.14     77.45 o 
  -7   1  12       44.49      193.88     48.25 o 
  -5   1  12      429.42      563.94     79.02 o 
  -3   1  12       27.01      236.35     78.09 o 
  -1   1  12      208.40      326.86    116.29 o 
   1   1  12      430.06      534.62    130.57 o 
   3   1  12      130.15      143.89     92.62 o 
   5   1  12      115.51        3.06     83.23 o 
   7   1  12      150.84      296.34    100.76 o 
   9   1  12        8.96       99.13     57.48 o 
  11   1  12       99.71      276.93     68.74 o 
 -14   2  12     1282.86     1174.54    195.58 o 
 -12   2  12      409.90      607.03    152.21 o 
 -10   2  12      149.60      354.18     59.74 o 
  -8   2  12      635.03      753.61     95.11 o 
  -6   2  12       20.50      172.13     46.64 o 
  -4   2  12       22.70      234.46     67.20 o 
  -2   2  12     1392.25     1644.12    183.81 o 
   0   2  12      617.43      653.53    135.32 o 
   2   2  12     1472.64     1547.30    197.24 o 
   4   2  12     7428.83     7793.60    440.09 o 
   6   2  12     5666.16     5074.22    233.56 o 
   8   2  12     3058.48     3118.20    187.45 o 
  10   2  12     4576.93     3846.25    264.37 o 
 -13   3  12      387.79      542.37    150.95 o 
 -11   3  12      231.17      392.56    150.40 o 
  -9   3  12      517.78      609.79     78.20 o 
  -7   3  12      402.13      516.18     75.72 o 
  -5   3  12      404.94      529.62     98.21 o 
  -3   3  12        0.18       94.59     61.86 o 
  -1   3  12       63.13       69.94     63.67 o 
   1   3  12        0.12       28.19     55.19 o 
   3   3  12        0.21       52.15    116.29 o 
   5   3  12      224.27      216.14     80.95 o 
   7   3  12       89.17      199.07     61.94 o 
   9   3  12       51.68       25.58     49.03 o 
  11   3  12        5.01       98.32     63.53 o 
 -14   4  12       21.93      111.17     78.00 o 
 -12   4  12     1724.92     1826.51    227.35 o 
 -10   4  12     2275.64     2374.62    217.46 o 
  -8   4  12      284.79      413.83     65.17 o 
  -6   4  12      137.57      272.07     56.87 o 
  -4   4  12     1330.85     1330.53    170.10 o 
  -2   4  12     2857.53     2579.57    210.90 o 
   0   4  12     3219.54     2872.58    229.05 o 
   2   4  12      219.54      365.09    179.00 o 
   4   4  12     1560.19     1705.73    218.90 o 
   6   4  12      731.72      922.82    125.98 o 
   8   4  12      156.75      191.09     60.69 o 
  10   4  12      285.52      409.27    107.30 o 
 -13   5  12      122.76      289.32    107.02 o 
 -11   5  12      313.00      604.23    166.07 o 
  -9   5  12      556.81      674.89    102.52 o 
  -7   5  12     1302.81     1383.60    119.09 o 
  -5   5  12     5205.78     5320.39    231.70 o 
  -3   5  12      911.34     1024.67    210.92 o 
  -1   5  12      195.38      283.40     91.21 o 
   1   5  12     2007.82     2112.70    214.43 o 
   3   5  12     1730.54     2070.54    150.51 o 
   5   5  12     1380.13     1448.96    198.38 o 
   7   5  12     1852.60     1787.54    196.10 o 
   9   5  12      197.87      247.06     95.77 o 
  11   5  12      130.56      222.89    106.03 o 
 -14   6  12     1029.95     1218.63    146.21 o 
 -12   6  12      704.91      867.45    120.29 o 
 -10   6  12      741.62      837.08    117.65 o 
  -8   6  12     4509.41     4432.06    185.46 o 
  -6   6  12     2980.33     3147.94    174.12 o 
  -4   6  12     1654.47     1653.00    186.18 o 
  -2   6  12     4924.49     4898.57    312.39 o 
   0   6  12     1773.27     1783.74    202.99 o 
   2   6  12      829.83      901.68    296.43 o 
   4   6  12     2199.37     2133.42    160.71 o 
   6   6  12      103.18      173.48     65.66 o 
   8   6  12      227.15      246.34     86.83 o 
  10   6  12        6.46      111.37     68.94 o 
 -13   7  12     2970.16     2929.76    194.52 o 
 -11   7  12     4210.29     4049.51    220.58 o 
  -9   7  12     4294.79     4004.66    337.12 o 
  -7   7  12     1432.39     1653.02    144.12 o 
  -5   7  12     2773.01     2833.35    164.83 o 
  -3   7  12     8130.18     7133.78    344.77 o 
  -1   7  12    10277.30     9318.46    739.94 o 
   1   7  12     4494.47     4358.99    687.49 o 
   3   7  12     3731.07     3517.79    558.66 o 
   5   7  12     2423.78     2544.21    175.94 o 
   7   7  12     1827.69     1825.85    165.07 o 
   9   7  12     2183.02     2545.41    278.19 o 
 -12   8  12        8.95      259.59    149.33 o 
 -10   8  12       30.20      175.41    106.99 o 
  -8   8  12     1476.14     1768.36    164.65 o 
  -6   8  12     1571.32     1899.59    156.12 o 
  -4   8  12      646.17      722.49    107.62 o 
  -2   8  12     1336.02     1429.96    184.49 o 
   0   8  12      899.17     1001.88    159.70 o 
   2   8  12      454.00      632.35    130.48 o 
   4   8  12      713.56      850.63    151.56 o 
   6   8  12       43.14      142.29     56.59 o 
   8   8  12       36.27      188.26    129.97 o 
 -11   9  12     2523.09     2617.83    208.10 o 
  -9   9  12     4787.34     4896.73    240.36 o 
  -7   9  12     3463.94     3434.26    226.25 o 
  -5   9  12      736.60      851.25    114.98 o 
  -3   9  12     6107.35     5718.35    507.35 o 
  -1   9  12    10590.30    10232.62    738.80 o 
   1   9  12     3532.30     3343.21    257.67 o 
   3   9  12     2252.19     2406.08    236.76 o 
   5   9  12     2634.65     2612.68    252.56 o 
   7   9  12     1247.62     1404.79    193.40 o 
   9   9  12     1609.71     1629.50    217.14 o 
 -10  10  12      342.97      437.76    145.94 o 
  -8  10  12      276.69      389.92    141.38 o 
  -6  10  12       75.18      251.68     49.99 o 
  -4  10  12     2051.28     2093.77    177.23 o 
  -2  10  12      103.38      192.57     79.42 o 
   0  10  12      409.28      640.39    198.38 o 
   2  10  12      694.73      760.96    186.98 o 
   4  10  12      183.08      346.46     95.84 o 
   6  10  12        1.33      -34.20    139.09 o 
   8  10  12      228.44      453.25     94.53 o 
 -11  11  12      226.65      314.97     81.78 o 
  -9  11  12      220.46      175.58     93.49 o 
  -7  11  12      974.93     1555.13    278.19 o 
  -5  11  12     3680.08     3623.54    206.82 o 
  -3  11  12      419.87      473.54     93.41 o 
  -1  11  12      567.00      659.46    339.76 o 
   1  11  12      830.09      853.13    148.10 o 
   3  11  12     1423.43     1681.93    206.37 o 
   5  11  12      520.59      597.42    168.74 o 
   7  11  12      237.82      651.05    189.26 o 
 -10  12  12        1.30      394.48    109.45 o 
  -8  12  12     1277.22     1258.70    257.67 o 
  -6  12  12     1081.03     1064.95    186.35 o 
  -4  12  12     1102.05     1295.45    151.60 o 
  -2  12  12     1571.89     1676.88    171.28 o 
   0  12  12      359.52      350.25     96.12 o 
   2  12  12      291.28      348.23    103.98 o 
   4  12  12     1256.83     1489.29    281.61 o 
   6  12  12      572.51      861.93    200.66 o 
  -7  13  12      168.91      312.47    123.65 o 
  -5  13  12      116.85      207.02    160.76 o 
  -3  13  12      115.23      250.11     70.04 o 
  -1  13  12      299.28      543.30    141.38 o 
   1  13  12      664.92      744.24    145.09 o 
   3  13  12      345.24      461.48    100.38 o 
   5  13  12      203.55      704.60    164.18 o 
  -6  14  12     2112.70     2057.21    293.01 o 
  -4  14  12     1757.38     1728.57    229.66 o 
  -2  14  12     3661.85     3700.15    231.90 o 
   0  14  12     2692.93     2946.92    268.34 o 
   2  14  12     1477.15     1705.94    218.12 o 
   4  14  12     1615.29     1514.08    275.91 o 
  -3  15  12      364.55      790.70    161.11 o 
  -1  15  12       13.52       92.79     56.53 o 
   1  15  12     1498.86     1662.04    215.77 o 
 -13   1  13      225.22      380.14    110.61 o 
 -11   1  13      680.92      817.89     91.68 o 
  -9   1  13      285.43      530.02     70.36 o 
  -7   1  13       85.10      262.70     51.00 o 
  -5   1  13      863.45     1060.58    150.92 o 
  -3   1  13     1230.79     1398.31    174.80 o 
  -1   1  13     5328.23     5153.76    291.84 o 
   1   1  13     9695.42     9105.28    409.31 o 
   3   1  13     6540.41     5775.62    326.50 o 
   5   1  13     1854.88     1681.57    213.27 o 
   7   1  13     2083.58     2426.01    191.54 o 
   9   1  13     1823.71     2080.92    188.41 o 
 -12   2  13      275.86      345.73     87.40 o 
 -10   2  13     1241.41     1417.60    126.20 o 
  -8   2  13     1092.10     1234.74    116.47 o 
  -6   2  13      672.24     1073.62    110.08 o 
  -4   2  13      366.58      711.06    128.12 o 
  -2   2  13      297.73      299.47     84.09 o 
   0   2  13      581.00      658.19    138.92 o 
   2   2  13     3190.64     3246.30    262.31 o 
   4   2  13      183.07      210.81     70.27 o 
   6   2  13       28.71       43.65     50.81 o 
   8   2  13       35.26      170.13     63.85 o 
  10   2  13      137.03      203.89     80.95 o 
 -13   3  13      331.69      584.67     94.30 o 
 -11   3  13     2239.26     2171.59    245.97 o 
  -9   3  13      757.85      966.48    103.87 o 
  -7   3  13      355.98      613.02     81.56 o 
  -5   3  13       15.53      190.27     61.94 o 
  -3   3  13       44.50      142.84     75.25 o 
  -1   3  13      304.55      413.94    161.90 o 
   1   3  13        7.71       74.54    150.50 o 
   3   3  13     1064.02     1214.89    136.21 o 
   5   3  13     3013.88     3077.46    297.57 o 
   7   3  13      137.25      184.43     66.52 o 
   9   3  13       15.05       88.58     77.53 o 
 -12   4  13     1484.90     1616.73    168.56 o 
 -10   4  13      525.41      613.17    104.01 o 
  -8   4  13      847.65      981.47    105.18 o 
  -6   4  13       18.48      161.07     47.95 o 
  -4   4  13      265.98      329.50     83.84 o 
  -2   4  13      892.85     1024.99    169.88 o 
   0   4  13      883.41     1156.80    189.26 o 
   2   4  13        3.70       42.15     70.12 o 
   4   4  13        0.28       63.34    124.27 o 
   6   4  13        1.54      148.73     71.83 o 
   8   4  13      140.04      200.69     63.42 o 
 -13   5  13     1904.86     1846.40    235.27 o 
 -11   5  13     2382.30     2229.42    191.75 o 
  -9   5  13     3512.78     3526.46    211.96 o 
  -7   5  13     1556.04     1528.58    147.20 o 
  -5   5  13       64.78      177.37     54.40 o 
  -3   5  13       36.72      170.92    110.59 o 
  -1   5  13     1121.75     1113.19    173.32 o 
   1   5  13      283.60      277.93     85.05 o 
   3   5  13      131.04       64.78     86.35 o 
   5   5  13       20.42       91.80     52.45 o 
   7   5  13        4.18       27.77     53.59 o 
   9   5  13        8.63       19.41     64.99 o 
 -12   6  13       47.75      398.72    103.27 o 
 -10   6  13      116.41      322.65     95.40 o 
  -8   6  13       41.53      167.34     44.85 o 
  -6   6  13       80.16      286.10     65.28 o 
  -4   6  13      942.30     1216.46    169.41 o 
  -2   6  13       60.56      114.39     76.59 o 
   0   6  13      394.36      379.93    106.79 o 
   2   6  13     2767.95     2557.58    245.79 o 
   4   6  13     1090.35     1083.46    181.86 o 
   6   6  13      322.87      356.42     80.33 o 
   8   6  13      638.14      640.08    138.70 o 
 -11   7  13       27.24      259.47    134.25 o 
  -9   7  13      436.44      453.97     86.17 o 
  -7   7  13     3594.17     3530.15    191.03 o 
  -5   7  13       65.93      243.99     67.72 o 
  -3   7  13      125.57      189.44    120.85 o 
  -1   7  13       44.42      123.03     70.00 o 
   1   7  13       96.95       57.06     62.82 o 
   3   7  13      109.57      249.54     88.29 o 
   5   7  13      892.70      686.25    161.32 o 
   7   7  13       74.61      189.83     93.22 o 
 -10   8  13      417.93      672.00    214.07 o 
  -8   8  13     1078.07     1276.23    171.26 o 
  -6   8  13       22.64      193.92     46.64 o 
  -4   8  13       41.55      176.36     80.95 o 
  -2   8  13     4169.98     3873.73    266.03 o 
   0   8  13     5070.59     4341.35    283.56 o 
   2   8  13     2165.97     2037.29    269.07 o 
   4   8  13     1789.23     1792.65    217.65 o 
   6   8  13      911.19     1114.50    136.23 o 
   8   8  13      882.79      890.80    164.91 o 
 -11   9  13      138.52      404.45    146.39 o 
  -9   9  13      321.89      495.14    101.47 o 
  -7   9  13      707.82      957.70    221.18 o 
  -5   9  13       30.96      182.47     71.13 o 
  -3   9  13       53.25      128.43     55.64 o 
  -1   9  13      718.98      869.69    160.13 o 
   1   9  13      363.94      459.19    117.84 o 
   3   9  13     1162.21     1398.18    194.17 o 
   5   9  13      487.92      531.35    181.28 o 
   7   9  13        1.65      135.26    232.59 o 
 -10  10  13       21.08      424.13     88.93 o 
  -8  10  13       40.03      453.77    132.25 o 
  -6  10  13      755.88      892.42    129.84 o 
  -4  10  13      391.88      587.16    197.24 o 
  -2  10  13       55.29      231.44    124.27 o 
   0  10  13      412.79      495.26    111.73 o 
   2  10  13     1298.20     1554.94    204.60 o 
   4  10  13     1273.43     1378.50    195.74 o 
   6  10  13      853.73      750.20    269.07 o 
  -9  11  13      164.79      608.83    134.53 o 
  -7  11  13     1021.39     1242.73    250.83 o 
  -5  11  13      170.43      367.66    150.62 o 
  -3  11  13      131.03      132.58    177.86 o 
  -1  11  13     1073.06     1164.81    182.18 o 
   1  11  13      871.86      878.54    220.04 o 
   3  11  13      779.28      919.08    161.75 o 
   5  11  13      485.58      645.31    171.02 o 
  -8  12  13      614.52     1146.96    225.74 o 
  -6  12  13        1.99       61.57    134.53 o 
  -4  12  13       55.45      177.88     59.40 o 
  -2  12  13      802.55     1147.03    279.33 o 
   0  12  13      518.79      721.72    146.10 o 
   2  12  13        4.95      181.12     71.14 o 
   4  12  13       17.33      190.07    133.39 o 
  -5  13  13        6.29       49.85     84.89 o 
  -3  13  13      167.46      301.43     98.46 o 
  -1  13  13       53.58      276.90     90.07 o 
   1  13  13      246.11      362.08    100.33 o 
 -12   0  14     1393.83     1755.79    310.11 o 
 -10   0  14     2594.79     2448.99    215.82 o 
  -8   0  14      223.16      362.82     80.43 o 
  -6   0  14      880.16      873.33    207.50 o 
  -4   0  14     2957.06     3130.78    326.08 o 
  -2   0  14        1.42      189.26     98.05 o 
   0   0  14      172.29      198.38    157.34 o 
   2   0  14     1151.72     1174.33    282.75 o 
   4   0  14      239.04      540.42    209.78 o 
   6   0  14      366.75      234.87    152.78 o 
   8   0  14      128.66      271.35     91.21 o 
 -11   1  14      928.35     1389.96    152.97 o 
  -9   1  14      957.17     1216.35    118.52 o 
  -7   1  14      210.96      380.53     60.72 o 
  -5   1  14     2207.58     2464.94    302.13 o 
  -3   1  14      209.56      483.76    100.26 o 
  -1   1  14      497.02      675.08    127.38 o 
   1   1  14      499.57      565.60    151.54 o 
   3   1  14     1189.15     1046.93    186.85 o 
   5   1  14        7.48       68.41     87.07 o 
   7   1  14      108.40      274.56     71.58 o 
 -12   2  14        3.21      180.38     90.35 o 
 -10   2  14       22.83      154.68     46.26 o 
  -8   2  14      909.27     1054.86    109.10 o 
  -6   2  14      783.65     1017.62    151.60 o 
  -4   2  14        3.18      158.45     76.39 o 
  -2   2  14        1.90      226.75     68.44 o 
   0   2  14        0.27      127.05     76.58 o 
   2   2  14      255.81      365.98    130.60 o 
   4   2  14      253.27      371.66    131.11 o 
   6   2  14      223.34      408.12    123.13 o 
   8   2  14      282.38      304.62     88.74 o 
 -11   3  14     2822.86     2547.03    209.61 o 
  -9   3  14     3478.16     3432.42    174.38 o 
  -7   3  14     2669.43     2656.52    183.37 o 
  -5   3  14     3467.75     3199.90    230.57 o 
  -3   3  14      794.54     1143.31    247.41 o 
  -1   3  14       94.02      157.95     82.69 o 
   1   3  14     1026.94     1308.26    310.11 o 
   3   3  14     1465.68     1402.86    210.04 o 
   5   3  14      219.18      327.01    115.15 o 
   7   3  14      148.38      299.82    114.01 o 
 -10   4  14     1123.38     1391.46    159.80 o 
  -8   4  14       31.36      263.33     59.89 o 
  -6   4  14       14.94      219.52     51.72 o 
  -4   4  14      701.83      846.55    177.86 o 
  -2   4  14      387.28      469.20    127.35 o 
   0   4  14     1349.83     1220.00    186.95 o 
   2   4  14     2978.75     2994.50    280.18 o 
   4   4  14     1382.80     1332.38    206.48 o 
   6   4  14     1046.56     1273.98    152.96 o 
   8   4  14     1673.48     1700.02    176.28 o 
 -11   5  14     2371.41     2413.64    206.26 o 
  -9   5  14     1582.43     1780.43    176.55 o 
  -7   5  14     1521.36     1734.17    160.71 o 
  -5   5  14      366.81      503.21     99.34 o 
  -3   5  14     1087.96     1056.14    171.71 o 
  -1   5  14     1870.27     1850.87    220.88 o 
   1   5  14       40.01      126.12     73.41 o 
   3   5  14       61.04      226.03    115.07 o 
   5   5  14       72.33       82.86     99.62 o 
   7   5  14        0.45       67.65     50.99 o 
 -10   6  14        6.21      180.44     99.50 o 
  -8   6  14      913.12     1150.84    128.75 o 
  -6   6  14      967.58     1271.08    140.97 o 
  -4   6  14        5.50      237.87     73.35 o 
  -2   6  14       17.76       63.85     64.51 o 
   0   6  14      295.18      387.51    117.43 o 
   2   6  14     1437.82     1453.56    204.08 o 
   4   6  14     4098.34     3899.92    300.86 o 
   6   6  14     2024.67     1913.72    238.83 o 
  -9   7  14      122.96      484.68     93.52 o 
  -7   7  14      180.51      452.83     71.71 o 
  -5   7  14      405.27      575.91    156.20 o 
  -3   7  14      207.79      188.07     71.55 o 
  -1   7  14       31.53      184.28    129.97 o 
   1   7  14      231.58      366.09    104.09 o 
   3   7  14      278.41      442.97    117.84 o 
   5   7  14       12.35       46.78     86.54 o 
  -8   8  14     1002.68     1202.52    168.72 o 
  -6   8  14      336.71      594.44    112.98 o 
  -4   8  14      696.87      750.55    144.64 o 
  -2   8  14      252.17      541.03    197.24 o 
   0   8  14      151.28      186.10     80.84 o 
   2   8  14       55.40      157.13     66.27 o 
   4   8  14      226.39      335.79    105.64 o 
  -9   9  14       39.21      456.05    125.41 o 
  -7   9  14       14.54      342.04    118.57 o 
  -5   9  14      171.16      261.64    177.86 o 
  -3   9  14       17.74      202.34     80.07 o 
  -1   9  14      292.00      309.43    112.87 o 
   1   9  14       20.75      184.95    110.59 o 
   3   9  14       21.69      204.54     74.66 o 
   5   9  14      487.65      646.84    170.08 o 
  -6  10  14     5608.97     4861.48    430.97 o 
  -4  10  14     1316.43     1498.66    202.99 o 
  -2  10  14     1523.59     1758.86    221.66 o 
   0  10  14      736.72      678.68    234.87 o 
   2  10  14      335.34      513.27    130.33 o 
   4  10  14     1364.88     1451.09    206.96 o 
  -5  11  14       64.30       91.21    155.06 o 
  -3  11  14      156.51      202.55     69.92 o 
  -1  11  14     1063.49     1321.37    199.62 o 
   1  11  14        2.31       78.50     67.91 o 
  -2  12  14     1723.07     2025.22    240.18 o 
  -9   1  15       17.31      260.80     47.05 o 
  -7   1  15     1693.24     1949.53    213.60 o 
  -5   1  15     1046.61     1248.63    175.73 o 
  -3   1  15      661.33      787.34    137.46 o 
  -1   1  15     1878.02     1830.14    217.47 o 
   1   1  15     1452.27     1142.75    204.77 o 
   3   1  15      464.49      534.93    152.06 o 
   5   1  15      240.24      505.10     83.50 o 
 -10   2  15     3295.65     3350.90    173.33 o 
  -8   2  15     1941.91     2029.69    180.20 o 
  -6   2  15     1766.09     2117.41    224.82 o 
  -4   2  15     4633.11     4162.88    276.24 o 
  -2   2  15      297.47      437.48    110.59 o 
   0   2  15      251.54      340.10    107.14 o 
   2   2  15     2932.61     3121.02    298.94 o 
   4   2  15     1770.79     1493.97    227.28 o 
   6   2  15      924.60     1226.04    154.00 o 
  -9   3  15     1187.30     1443.22    136.48 o 
  -7   3  15      176.28      239.43     61.27 o 
  -5   3  15     2786.97     2880.89    239.14 o 
  -3   3  15     3995.72     3855.61    267.64 o 
  -1   3  15     2351.95     2223.17    252.02 o 
   1   3  15     3627.07     3557.78    269.96 o 
   3   3  15     1683.80     1784.48    258.81 o 
   5   3  15      172.81      146.27    110.23 o 
  -8   4  15     3358.36     3335.37    239.32 o 
  -6   4  15     2891.94     2839.86    219.12 o 
  -4   4  15     3019.87     3215.92    240.18 o 
  -2   4  15     3503.78     3762.26    289.63 o 
   0   4  15     2306.03     2316.88    252.39 o 
   2   4  15     1711.43     1653.10    240.55 o 
   4   4  15     1970.70     1827.17    299.85 o 
  -9   5  15     1530.81     1878.45    213.79 o 
  -7   5  15     2090.84     2253.06    187.69 o 
  -5   5  15     2811.64     2809.03    235.56 o 
  -3   5  15     2340.38     2110.06    240.37 o 
  -1   5  15     1716.36     1875.28    313.53 o 
   1   5  15     2000.66     2173.60    251.39 o 
   3   5  15     2860.61     2470.07    278.05 o 
   5   5  15     1548.75     1401.46    228.02 o 
  -8   6  15     1299.32     1768.58    145.16 o 
  -6   6  15     1285.27     1267.34    172.16 o 
  -4   6  15      837.41      993.80    154.76 o 
  -2   6  15     2925.76     2955.01    257.44 o 
   0   6  15     1661.71     1795.77    234.56 o 
   2   6  15      321.11      312.84     92.37 o 
   4   6  15      453.87      575.65    157.20 o 
  -7   7  15     1285.01     1649.37    383.08 o 
  -5   7  15      224.84      349.68     73.41 o 
  -3   7  15      134.02      387.32    116.67 o 
  -1   7  15      359.60      725.50    305.55 o 
   1   7  15        6.71       88.16    127.69 o 
   3   7  15      365.07      607.80    136.87 o 
  -6   8  15      670.70      946.12    149.36 o 
  -4   8  15      674.84      712.49    148.73 o 
  -2   8  15        0.94      134.65     70.07 o 
   0   8  15       92.46      159.38     78.31 o 
   2   8  15      776.42      721.75    151.29 o 
  -5   9  15      876.11      881.52    205.22 o 
  -3   9  15      104.50      243.99     91.07 o 
  -1   9  15       98.86      237.15    108.31 o 
   1   9  15      148.54      299.16    142.52 o 
  -6   0  16     1618.27     1824.20    303.27 o 
  -4   0  16       10.04      109.45     79.81 o 
  -2   0  16        4.23      141.38     95.77 o 
   0   0  16       36.41      -63.85    123.13 o 
   2   0  16       70.07      294.15    189.26 o 
  -7   1  16      348.70      627.05    163.04 o 
  -5   1  16      880.87     1240.88    178.78 o 
  -3   1  16      486.87      515.01    107.30 o 
  -1   1  16       49.60      166.49     55.87 o 
   1   1  16      722.98      791.67    188.30 o 
   3   1  16      645.97      622.12    171.03 o 
  -6   2  16      808.46      987.44    155.59 o 
  -4   2  16      883.89     1129.65    176.51 o 
  -2   2  16      213.20      311.50     72.86 o 
   0   2  16      138.78      128.63     78.67 o 
   2   2  16      119.56      222.27    136.60 o 
  -7   3  16     2405.26     2585.64    269.07 o 
  -5   3  16     2763.76     3016.04    252.84 o 
  -3   3  16     2661.10     2867.38    273.29 o 
  -1   3  16     2488.36     2575.10    273.29 o 
   1   3  16     2415.79     3095.55    301.40 o 
  -6   4  16     1391.21     1532.12    195.30 o 
  -4   4  16     2391.18     2862.27    273.21 o 
  -2   4  16     1136.19     1267.92    370.54 o 
   0   4  16      884.00     1011.65    184.36 o 
   2   4  16      313.31      331.39    145.75 o 
  -5   5  16     1173.23     1321.02    180.50 o 
  -3   5  16     2689.45     2653.81    279.33 o 
  -1   5  16     5194.18     5081.86    378.52 o 
   1   5  16     1555.73     1636.59    225.72 o 
  -4   6  16      513.24      708.97    126.50 o 
  -2   6  16      499.36      519.47    136.94 o 
                                                 
